# Supplementary material for: Comparative genomic analysis of evolutionarily conserved but functionally uncharacterized membrane proteins in archaea: Prediction of novel components of secretion, membrane remodeling and glycosylation systems
Source: Biochimie. Author manuscript; Available in PMC 2018 Apr 13. (PMC5898192; doi:10.1016/j.biochi.2015.01.004)
Supplement: Supplemental Table 1 [file NIHMS953330-supplement-Supplemental_Table_1.xlsx]

## Sheet: Sheet1
Supplementary Table 1. List of arCOGs with two or more TMs reconstructed to be present in last archaeal common ancestor with probability 90%
arCOG families unchracterized according to the annotation submitted in public databases are highlighted in yellow
arCOG		COG assigned	Signal peptide (S)	Number of TMs	Annotation	Functional group (as in COGs)	Gene name assined	Functional group (as in COGs)
arCOG04002	#REF!			2	Cytochrome b family protein	C		C	7
arCOG04138	#REF!	COG01269		8	Archaeal/vacuolar-type H+-ATPase subunit I	C	NtpI	C	7
arCOG02455	#REF!	COG00636		2	Archaeal/vacuolar-type Na+/H+-ATPase, subunit K	C	AtpK	C	7
arCOG01545	#REF!	COG00650		8	Formate hydrogenlyase subunit 4	C	HyfC	C	7
arCOG01539	#REF!	COG01009		17	NADH dehydrogenase subunit L	C	NuoL	C	7
arCOG01546	#REF!	COG01005		8	NADH dehydrogenase subunit H	C	NuoH	C	7
arCOG01537	#REF!	COG00651		14	NADH:ubiquinone oxidoreductase subunit 4 (chain M)	C	NuoM	C	7
arCOG00751	#REF!	COG00601		6	ABC-type dipeptide/oligopeptide/nickel transport system, permease component	E	DppB	E	6
arCOG00748	#REF!	COG01173		8	ABC-type dipeptide/oligopeptide/nickel transport system, permease component	E	DppC	E	6
arCOG01768	#REF!	COG00705		6	Membrane associated serine protease	E	GlpG	E	6
arCOG00009	#REF!	COG00531		12	Amino acid transporter	E	PotE	E	6
arCOG01316	#REF!	COG00591		15	Na+/proline symporter	E	PutP	E	6
arCOG01947	#REF!	COG01280		6	Threonine efflux protein	E	RhtB	E	6
arCOG00130	#REF!	COG00477		9	Permease of the major facilitator superfamily	G	ProP	G	5
arCOG02682	#REF!	COG00477		11	Permease of the major facilitator superfamily	G	ProP	G	5
arCOG00143	#REF!	COG00477		12	Permease of the major facilitator superfamily	G	ProP	G	5
arCOG00272	#REF!	COG00697		8	permease of the drug/metabolite transporter (DMT) superfamily	G	RhaT	G	5
arCOG00271	#REF!	COG00697		9	Permease of the drug/metabolite transporter (DMT) superfamily	G	RhaT	G	5
arCOG04274	#REF!	COG01270	S	5	Cobalamin biosynthesis protein CobD/CbiB	H	CbiB	H	3
arCOG04338	#REF!	COG00368		4	Cobalamin-5-phosphate synthase	H	CobS	H	3
arCOG00476	#REF!	COG00382		8	4-hydroxybenzoate polyprenyltransferase or related prenyltransferase	H	UbiA	H	3
arCOG04351	#REF!	COG03356		5	Predicted membrane associated lipid hydrolase, neutral ceramidase superfamily	I	-	I	7
arCOG04106	#REF!	COG00575		3	CDP-diglyceride synthetase	I	CdsA	I	7
arCOG02228	#REF!	COG02246		3	GtrA-like flippase	I	GtrA	I	7
arCOG03056	#REF!	COG00671	S	5	Membrane-associated phospholipid phosphatase	I	PgpB	I	7
arCOG00674	#REF!	COG00558		3	Phosphatidylglycerophosphate synthase	I	PgsA	I	7
arCOG00670	#REF!	COG00558		3	Phosphatidylglycerophosphate synthase	I	PgsA	I	7
arCOG04761	#REF!	COG01968	S	7	Undecaprenyl pyrophosphate phosphatase	I	UppP	I	7
arCOG01389	#REF!	COG01215		4	Glycosyltransferase	M	-	M	9
arCOG00609	#REF!	COG00750		7	Predicted membrane-associated Zn-dependent protease	M	-	M	9
arCOG04064	#REF!	COG00750		7	Predicted membrane-associated Zn-dependent protease	M	-	M	9
arCOG00561	#REF!	COG04346		8	Predicted membrane-bound dolichyl-phosphate-mannose-protein mannosyltransferase	M	-	M	9
arCOG02044	#REF!	COG01287		14	Oligosaccharyltransferase membrane subunit	M	AglB	M	9
arCOG03199	#REF!	COG00472		9	UDP-N-acetylmuramyl pentapeptide phosphotransferase/UDP-N-acetylglucosamine-1-phosphate transferase	M	AglH/Rfe	M	9
arCOG02209	#REF!	COG02244		10	MATE/RfbX family membrane protein, AglR	M	AglR	M	9
arCOG01568	#REF!	COG00668		4	Small-conductance mechanosensitive channel	M	MscS	M	9
arCOG00894	#REF!	COG00463		2	Glycosyltransferase	M	WcaA	M	9
arCOG02079	#REF!	COG01361	S	2	S-layer protein, possibly associated with type IV pili like system	N	-	N	7
arCOG01829	#REF!	COG01681		3	Archaeal flagellins	N	FlaB	N	7
arCOG01809	#REF!	COG01955		9	Archaellum assembly protein J, TadC family	N	FlaJ	N	7
arCOG02298	#REF!	COG01989		5	Peptidase A24A, prepilin type IV	N	FlaK/PulO	N	7
arCOG01812	#REF!	COG02064		4	Pilus assembly protein TadC	N	TadC	N	7
arCOG01811	#REF!	COG02064		5	Pilus assembly protein TadC	N	TadC	N	7
arCOG01808	#REF!	COG02064		9	Pilus assembly protein TadC	N	TadC	N	7
arCOG00164	#REF!	COG00555		4	ABC-type sulfate transport system, permease component	P	CysU	O	4
arCOG01915	#REF!	COG00330		2	Membrane protease subunit, stomatin/prohibitin homolog	O	HflC	O	4
arCOG01331	#REF!	COG00501		4	Zn-dependent protease with chaperone function	O	HtpX	O	4
arCOG01910	#REF!	COG01030	S	5	Short-chain alcohol dehydrogenase	O	NfeD	O	4
arCOG02050	#REF!	COG00730		8	Sulfite exporter, TauE/SafE family	P	0	P	26
arCOG00624	#REF!	COG01824		4	Permease, similar to cation transporter	P	-	P	26
arCOG00576	#REF!	COG00428		7	Predicted divalent heavy-metal cations transporter	P	-	P	26
arCOG02190	#REF!	COG00798		10	Arsenite efflux pump ACR3 or related permease	P	ACR3	P	26
arCOG00238	#REF!	COG01055		10	Na+/H+ antiporter NhaD or related arsenite permease	P	ArsB	P	26
arCOG03159	#REF!	COG00310		2	ABC-type Co2+ transport system, permease component	P	CbiM	P	26
arCOG02248	#REF!	COG00310		6	ABC-type Co2+ transport system, permease component	P	CbiM	P	26
arCOG02250	#REF!	COG00619		8	ABC-type cobalt transport system, permease component CbiQ or related transporter	P	CbiQ	P	26
arCOG01096	#REF!	COG01814		5	Predicted Fe2+/Mn2+ transporter, VIT1/CCC1 family	P	CCC1	P	26
arCOG02265	#REF!	COG00598		2	Mg2+ and Co2+ transporter	P	CorA	P	26
arCOG02881	#REF!	COG00530		8	Ca2+/Na+ antiporter	P	ECM27	P	26
arCOG02569	#REF!	COG00038		11	Chloride channel protein EriC	P	EriC	P	26
arCOG00359	#REF!	COG00370		10	Fe2+ transport system protein B	P	FeoB	P	26
arCOG01007	#REF!	COG00609		9	ABC-type Fe3+-siderophore transport system, permease component	P	FepD	P	26
arCOG01958	#REF!	COG01226		3	Kef-type K+ transport system, predicted NAD-binding component	P	Kch	P	26
arCOG01953	#REF!	COG00475		11	Kef-type K+ transport system, membrane component	P	KefB	P	26
arCOG01005	#REF!	COG00803	S	2	ABC-type metal ion transport system, periplasmic component/surface adhesin	P	LraI	P	26
arCOG01474	#REF!	COG00053		4	Predicted Co/Zn/Cd cation transporter	P	MMT1	P	26
arCOG03072	#REF!	COG01006		3	Multisubunit Na+/H+ antiporter, MnhC subunit	P	MnhC	P	26
arCOG01462	#REF!	COG01668		7	ABC-type Na+ efflux pump, permease component	P	NatB	P	26
arCOG02267	#REF!	COG00306		10	Phosphate/sulphate permease	P	PitA	P	26
arCOG00168	#REF!	COG00581	S	6	ABC-type phosphate transport system, permease component	P	PstA	P	26
arCOG00167	#REF!	COG00573		6	ABC-type phosphate transport system, permease component	P	PstC	P	26
arCOG04145	#REF!	COG00168		10	Trk-type K+ transport system, membrane component	P	TrkG	P	26
arCOG01576	#REF!	COG02217		6	Cation transport ATPase	P	ZntA	P	26
arCOG01006	#REF!	COG01108		8	ABC-type Mn2+/Zn2+ transport system, permease component	P	ZnuB	P	26
arCOG04151	#REF!	COG02237		5	ABC-type multidrug transport system, permease component	R	0	R	8
arCOG01744	#REF!	COG01988		2	Membrane-bound metal-dependent hydrolase	R	-	R	8
arCOG04756	#REF!	COG00679		8	Predicted permease	R	-	R	8
arCOG01906	#REF!	COG04666		15	TRAP-type uncharacterized transport system, fused permease component	R	-	R	8
arCOG01801	#REF!	COG02358	S	2	TRAP-type uncharacterized transport system, periplasmic component	R	Imp	R	8
arCOG00614	#REF!	COG01994		6	Zn-dependent protease	R	SpoIVFB	R	8
arCOG03682	#REF!	COG00515		7	Membrane associated serine/threonine protein kinase	R	SPS1	R	8
arCOG02642	#REF!	COG00628		7	Predicted permease, member of the PurR regulon	R	yhhT	R	8
arCOG01314	#REF!		S	2	Uncharacterized conserved membrane protein	S	0	S	13
arCOG02078	#REF!	COG01852		2	Uncharacterized conserved protein	S	-	S	13
arCOG02884	#REF!	COG04743		4	Predicted membrane protein	S	-	S	13
arCOG02008	#REF!	COG03371		4	Predicted membrane protein	S	-	S	13
arCOG03427	#REF!	COG02510		5	Predicted membrane protein	S	-	S	13
arCOG01994	#REF!	COG01300	S	5	Uncharacterized membrane protein	S	SpoIIM	S	13
arCOG02159	#REF!	COG04089		6	Predicted membrane protein	S	-	S	13
arCOG02177	#REF!	COG01967		7	Predicted membrane protein	S	-	S	13
arCOG00899	#REF!	COG00392		7	Uncharacterized conserved membrane protein	S	-	S	13
arCOG02245	#REF!	COG01836		9	Predicted membrane protein	S	-	S	13
arCOG03206	#REF!	COG01822		10	Predicted archaeal membrane protein	S	-	S	13
arCOG04469	#REF!	COG01784		11	Predicted membrane protein	S	-	S	13
arCOG04354	#REF!	COG01906		12	Uncharacterized conserved protein	S	-	S	13
arCOG02673	#REF!	COG01422		4	OxaA/SpoJ/YidC translocase/secretase, sec-independent itegration of nascent memrane proteins into membrane	U	-	U	4
arCOG03055	#REF!	COG00342	S	6	Preprotein translocase subunit SecD	U	SecD	U	4
arCOG03054	#REF!	COG00341		6	Preprotein translocase subunit SecF	U	SecF	U	4
arCOG04169	#REF!	COG00201		11	Preprotein translocase subunit SecY	U	SecY	U	4
arCOG02312	#REF!	COG00577		6	ABC-type antimicrobial peptide transport system, permease component	V	SalY	V	6
arCOG02841	#REF!	COG01132		6	ABC-type multidrug transport system, ATPase and permease component	V	MdlB	V	6
arCOG01463	#REF!	COG00842		6	ABC-type multidrug transport system, permease component	V	-	V	6
arCOG01467	#REF!	COG00842		6	ABC-type multidrug transport system, permease component	V	-	V	6
arCOG01731	#REF!	COG00534		12	Na+-driven multidrug efflux pump	V	NorM	V	6
arCOG01997	#REF!	COG02095		6	Multiple antibiotic transporter	V	MarC	V	6
