# Supplementary material for: Comparative genomic analysis of evolutionarily conserved but functionally uncharacterized membrane proteins in archaea: Prediction of novel components of secretion, membrane remodeling and glycosylation systems
Source: Biochimie. Author manuscript; Available in PMC 2018 Apr 13. (PMC5898192; doi:10.1016/j.biochi.2015.01.004)
Supplement: Supplemental Table 2 [file NIHMS953330-supplement-Supplemental_Table_2.xlsx]

## Sheet: Sheet1
Supplementary Table 2. Phyletic patterns of arCOGs analyzed in this work								Number of protein in each arCOG indicated for each respective genome
arCOG analyzed in this work and arCOGs present in respective neighborhoods	COG number	Signal peptide (S)	Number of TMs	Old annotation in arCOGs	New annotation in arCOGs	Comment		Acidilobus_saccharovorans_345_15_uid51395	Caldisphaera_lagunensis_DSM_15908_uid183486	Aeropyrum_camini_SY1___JCM_12091_uid222311	Aeropyrum_pernix_K1_uid57757	Desulfurococcus_fermentans_DSM_16532_uid75119	Desulfurococcus_kamchatkensis_1221n_uid59133	Desulfurococcus_mucosus_DSM_2162_uid62227	Ignicoccus_hospitalis_KIN4_I_uid58365	Ignisphaera_aggregans_DSM_17230_uid51875	Staphylothermus_hellenicus_DSM_12710_uid45893	Staphylothermus_marinus_F1_uid58719	Thermogladius_1633_uid167488	Thermosphaera_aggregans_DSM_11486_uid48993	Hyperthermus_butylicus_DSM_5456_uid57755	Pyrolobus_fumarii_1A_uid73415	Fervidicoccus_fontis_Kam940_uid162201	Acidianus_hospitalis_W1_uid66875	Metallosphaera_cuprina_Ar_4_uid66329	Metallosphaera_sedula_DSM_5348_uid58717	Sulfolobus_acidocaldarius_DSM_639_uid58379	Sulfolobus_acidocaldarius_N8_uid189027	Sulfolobus_acidocaldarius_Ron12_I_uid189028	Sulfolobus_acidocaldarius_SUSAZ_uid232254	Sulfolobus_islandicus_HVE10_4_uid162067	Sulfolobus_islandicus_L_D_8_5_uid43679	Sulfolobus_islandicus_L_S_2_15_uid58871	Sulfolobus_islandicus_LAL14_1_uid197216	Sulfolobus_islandicus_M_14_25_uid58849	Sulfolobus_islandicus_M_16_27_uid58851	Sulfolobus_islandicus_M_16_4_uid58841	Sulfolobus_islandicus_REY15A_uid162071	Sulfolobus_islandicus_Y_G_57_14_uid58923	Sulfolobus_islandicus_Y_N_15_51_uid58825	Sulfolobus_solfataricus_98_2_uid167998	Sulfolobus_solfataricus_P2_uid57721	Sulfolobus_tokodaii_7_uid57807	Thermofilum_pendens_Hrk_5_uid58563	Thermofilum_1910b_uid215374	Caldivirga_maquilingensis_IC_167_uid58711	Pyrobaculum_aerophilum_IM2_uid57727	Pyrobaculum_arsenaticum_DSM_13514_uid58409	Pyrobaculum_calidifontis_JCM_11548_uid58787
arCOG02673
arCOG02673	COG01422		4	OxaA/SpoJ/YidC translocase/secretase, sec-independent itegration of nascent memrane proteins into membrane	OxaA/SpoJ/YidC translocase/secretase, sec-independent itegration of nascent memrane proteins into membrane			0	0	0	0	0	0	0	0	0	0	0	0	0	0	0	0	0	0	0	0	0	0	0	0	0	0	0	0	0	0	0	0	0	0	0	0	0	0	0	0	0	0
arCOG07287	COG01422		3	Uncharacterized protein	OxaA/SpoJ/YidC translocase/secretase, sec-independent itegration of nascent memrane proteins into membrane			0	0	0	0	0	0	0	0	0	0	0	0	0	0	0	0	1	1	1	1	1	1	1	1	1	1	1	1	1	1	1	1	1	1	1	1	0	0	0	0	0	0
arCOG08873	COG01422		3	Uncharacterized protein	OxaA/SpoJ/YidC translocase/secretase, sec-independent itegration of nascent memrane proteins into membrane			0	0	0	0	1	1	1	0	0	1	1	0	1	0	0	0	0	0	0	0	0	0	0	0	0	0	0	0	0	0	0	0	0	0	0	0	0	0	0	0	0	0
arCOG05556			3	Uncharacterized protein	Uncharacterized conserved protein	This is candidate YidC subunit based on gene context only, no sequence similarity evidence found		0	0	0	0	0	0	0	0	0	0	0	0	0	0	0	0	0	0	0	0	0	0	0	0	0	0	0	0	0	0	0	0	0	0	0	0	0	0	0	1	1	1
arCOG04169	COG00201		11	Preprotein translocase subunit SecY	Preprotein translocase subunit SecY			1	1	1	1	1	1	1	1	1	1	1	1	1	1	1	1	1	1	1	1	1	1	1	1	1	1	1	1	1	1	1	1	1	1	1	1	1	1	1	1	1	1
arCOG01994 and arCOG02177 and assoicted system
arCOG01994 and homologs
arCOG01994	COG01300	S	5	Uncharacterized membrane protein	Uncharacterized membrane protein, a component of a putative membrane remodelling system			1	1	1	1	0	0	0	0	1	0	0	0	0	1	1	1	0	0	0	0	0	0	0	0	0	0	0	0	0	0	0	0	0	0	0	0	1	1	0	0	0	0
arCOG01995	COG01300	S	4	Uncharacterized membrane protein	Uncharacterized membrane protein, a component of a putative membrane remodelling system			0	0	0	0	1	0	1	0	0	1	1	1	1	0	0	0	1	1	1	1	1	1	1	1	1	1	1	1	1	1	1	1	1	1	1	1	1	1	1	0	0	0
arCOG01996	COG01300		5	Uncharacterized membrane protein	Uncharacterized membrane protein, a component of a putative membrane remodelling system			0	0	0	0	0	0	0	0	0	0	0	0	0	0	0	0	0	0	0	0	0	0	0	0	0	0	0	0	0	0	0	0	0	0	0	0	0	0	0	0	0	0
arCOG05021			6	Uncharacterized protein	Uncharacterized membrane protein, a component of a putative membrane remodelling system			0	0	0	0	0	0	0	0	0	0	0	0	0	0	0	0	0	0	0	0	0	0	0	0	0	0	0	0	0	0	0	0	0	0	0	0	0	0	0	0	0	0
arCOG02177 and homologs
arCOG02177	COG01967		7	Predicted membrane protein	Uncharacterized membrane protein	possible enzyme		0	0	0	0	0	0	0	0	0	0	0	0	0	0	0	0	0	0	0	0	0	0	0	0	0	0	0	0	0	0	0	0	0	0	0	0	0	0	0	0	0	0
arCOG02178	COG01967		7	Predicted membrane protein	Uncharacterized membrane protein	possible enzyme		0	0	0	0	0	0	0	0	0	0	0	0	0	0	0	0	0	0	0	0	0	0	0	0	0	0	0	0	0	0	0	0	0	0	0	0	0	0	0	0	0	0
arCOG01996 and associated arCOGs
arCOG10305			3	Uncharacterized protein	Uncharacterized membrane protein	possible component of membrane remodelling system		0	0	0	0	0	0	0	0	0	0	0	0	0	0	0	0	0	0	0	0	0	0	0	0	0	0	0	0	0	0	0	0	0	0	0	0	0	0	0	0	0	0
arCOG10809			3	Uncharacterized protein	Uncharacterized membrane protein	possible component of membrane remodelling system		0	0	0	0	0	0	0	0	0	0	0	0	0	0	0	0	0	0	0	0	0	0	0	0	0	0	0	0	0	0	0	0	0	0	0	0	0	0	0	0	0	0
arCOG10810			2	Uncharacterized protein	Uncharacterized membrane protein	possible component of membrane remodelling system		0	0	0	0	0	0	0	0	0	0	0	0	0	0	0	0	0	0	0	0	0	0	0	0	0	0	0	0	0	0	0	0	0	0	0	0	0	0	0	0	0	0
arCOG10897		S	2	Uncharacterized protein	Uncharacterized membrane protein	possible component of membrane remodelling system		0	0	0	0	0	0	0	0	0	0	0	0	0	0	0	0	0	0	0	0	0	0	0	0	0	0	0	0	0	0	0	0	0	0	0	0	0	0	0	0	0	0
arCOG13190			4	Uncharacterized protein	Uncharacterized membrane protein	possible component of membrane remodelling system		0	0	0	0	0	0	0	0	0	0	0	0	0	0	0	0	0	0	0	0	0	0	0	0	0	0	0	0	0	0	0	0	0	0	0	0	0	0	0	0	0	0
arCOG14128			2	Uncharacterized protein	Uncharacterized membrane protein	possible component of membrane remodelling system		0	0	0	0	0	0	0	0	0	0	0	0	0	0	0	0	0	0	0	0	0	0	0	0	0	0	0	0	0	0	0	0	0	0	0	0	0	0	0	0	0	0
arCOG01996	COG01300		5	Uncharacterized membrane protein	Uncharacterized membrane protein	possible component of membrane remodelling system		0	0	0	0	0	0	0	0	0	0	0	0	0	0	0	0	0	0	0	0	0	0	0	0	0	0	0	0	0	0	0	0	0	0	0	0	0	0	0	0	0	0
arCOG02054	COG02881		4	Uncharacterized membrane protein, Yip1 family	Uncharacterized conserved membrane protein, Yip1 family	possible component of membrane remodelling system		0	0	0	0	0	0	0	0	0	0	0	0	0	0	0	0	0	0	0	0	0	0	0	0	0	0	0	0	0	0	0	0	0	0	0	0	0	0	0	0	0	0
arCOG02614				Uncharacterized protein	Uncharacterized conserved protein	possible component of membrane remodelling system		0	0	0	0	0	0	0	0	0	0	0	0	0	0	0	0	0	0	0	0	0	0	0	0	0	0	0	0	0	0	0	0	0	0	0	0	0	0	0	0	0	0
arCOG04861	COG04018			Uncharacterized protein	Uncharacterized conserved protein	possible component of membrane remodelling system		0	0	0	0	0	0	0	0	0	0	0	0	0	0	0	0	0	0	0	0	0	0	0	0	0	0	0	0	0	0	0	0	0	0	0	0	0	0	0	0	0	0
arCOG04880	COG01988		7	Membrane-bound metal-dependent hydrolase	Membrane-bound metal-dependent hydrolase	possible component of membrane remodelling system		0	0	0	0	0	0	0	0	0	0	0	0	0	0	0	0	0	0	0	0	0	0	0	0	0	0	0	0	0	0	0	0	0	0	0	0	0	0	0	0	0	0
arCOG09673		S	3	Uncharacterized protein	Uncharacterized membrane protein	possible component of membrane remodelling system		0	0	0	0	0	0	0	0	0	0	0	0	0	0	0	0	0	0	0	0	0	0	0	0	0	0	0	0	0	0	0	0	0	0	0	0	0	0	0	0	0	0
arCOG09679				Uncharacterized protein	Uncharacterized conserved protein	possible component of membrane remodelling system		0	0	0	0	0	0	0	0	0	0	0	0	0	0	0	0	0	0	0	0	0	0	0	0	0	0	0	0	0	0	0	0	0	0	0	0	0	0	0	0	0	0
arCOG09830			2	Uncharacterized protein	Uncharacterized membrane protein	possible component of membrane remodelling system		0	0	0	0	0	0	0	0	0	0	0	0	0	0	0	0	0	0	0	0	0	0	0	0	0	0	0	0	0	0	0	0	0	0	0	0	0	0	0	0	0	0
arCOG01314 and arCOG02884 system
arCOG01314		S	2	Uncharacterized membrane protein	Uncharacterized membrane anchored protein with extracellular flavodoxin-like domain, a component of a putative secretion system			1	1	1	0	2	1	2	0	2	2	1	1	1	0	0	1	0	0	0	0	0	0	0	1	1	1	1	1	1	1	0	0	1	0	0	0	0	0	1	0	0	0
arCOG02884 and homologs
arCOG02884	COG04743		4	Predicted membrane protein	Membrane associated protein with extracellular Ig-like domain, a component of a putative secretion system			1	1	0	0	1	0	1	0	0	1	0	1	1	0	0	1	0	0	0	0	0	0	0	1	1	0	1	1	1	1	0	0	0	0	0	0	0	0	1	0	1	0
arCOG02887	COG04743		4	Predicted membrane protein	Membrane associated protein with extracellular Ig-like domain, a component of a putative secretion system			1	1	0	0	1	0	1	0	0	1	0	1	1	0	1	1	0	0	0	0	0	0	0	1	1	1	1	1	1	1	0	0	1	0	0	0	0	0	1	0	1	0
arCOG11424	COG04743	S	2	Uncharacterized membrane protein with Ig-like domain	Membrane associated protein with extracellular Ig-like domain, a component of a putative secretion system			0	1	0	0	1	0	1	0	0	0	0	1	1	0	0	1	0	0	0	0	0	0	0	0	0	0	1	0	0	0	0	0	0	0	0	0	0	0	0	0	0	0
other components of the system
arCOG00435	COG00714			MoxR-like ATPase	AAA+ ATPase of MoxR-like family, a component of a putative secretion system			0	0	0	0	0	0	0	0	1	1	1	0	0	0	0	0	0	0	0	0	0	0	0	0	0	0	0	0	0	0	0	0	0	0	0	0	1	1	0	0	0	0
arCOG00434	COG00714			MoxR-like ATPase	AAA+ ATPase of MoxR-like family, a component of a putative secretion system			1	1	3	3	3	2	3	1	3	2	2	2	2	2	1	1	0	0	1	1	1	1	1	0	1	1	1	1	0	0	0	0	0	0	1	1	1	1	4	2	2	2
arCOG02742	COG01721		1	Uncharacterized protein, DUF58 family, contains vWF domain	Uncharacterized membrane anchored protein with extracellular vWF domain and Ig-like domain			1	1	1	1	2	2	2	1	3	2	1	2	1	0	1	1	0	0	0	0	0	0	0	0	1	0	1	0	0	0	0	1	0	0	0	0	1	1	2	1	1	1
arCOG02747	COG01721		1	Uncharacterized protein, DUF58 family, contains vWF domain	Uncharacterized membrane anchored protein with extracellular vWF domain and Ig-like domain			0	0	1	1	0	0	0	0	0	0	0	0	0	1	0	0	0	0	0	0	0	0	0	0	0	0	0	0	0	0	0	0	0	0	0	0	0	0	0	0	0	0
arCOG02744	COG01721	S	2	Uncharacterized protein, DUF58 family, contains vWF domain	Uncharacterized membrane anchored protein with extracellular vWF domain and Ig-like domain			0	0	0	0	1	0	1	0	0	0	0	0	1	0	0	0	0	0	0	0	0	0	0	0	0	0	0	0	0	0	0	0	0	0	0	0	0	0	1	0	0	0
arCOG03442			1	Uncharacterized membrane protein	Uncharacterized membrane anchored protein with Ig-like domain			1	0	0	0	0	0	0	0	0	0	0	0	0	0	0	0	0	0	0	0	0	0	0	1	1	1	1	1	1	1	0	0	1	0	0	0	0	0	1	0	0	0
arCOG11910			2	Uncharacterized protein	Uncharacterized membrane anchored protein with Ig-like domain	arCOG03442 homolog		0	0	0	0	1	0	1	0	0	0	0	1	1	0	0	0	0	0	0	0	0	0	0	0	0	0	0	0	0	0	0	0	0	0	0	0	0	0	0	0	0	0
arCOG13659			2	Uncharacterized protein	Uncharacterized membrane anchored protein with Ig-like domain	arCOG03442 homolog		0	1	0	0	0	0	0	0	0	1	0	0	0	0	0	1	0	0	0	0	0	0	0	0	0	0	0	0	0	0	0	0	0	0	0	0	0	0	0	0	0	0
arCOG02487		S	1	Cell surface protein	Cell surface protein, a component of a putative secretion system			0	1	0	0	0	0	0	0	0	2	2	1	0	0	1	0	0	0	0	1	0	1	0	0	0	0	0	0	0	0	0	0	0	0	0	0	1	0	2	1	1	1
arCOG02488		S	2	Cell surface protein	Cell surface protein, a component of a putative secretion system	arCOG02487 homolog		0	0	0	0	0	0	0	0	0	2	0	0	0	0	1	1	0	0	0	0	0	0	0	0	1	0	1	0	0	0	0	0	0	0	0	0	0	0	0	0	0	0
arCOG12973			1	Cell surface protein	Cell surface protein, a component of a putative secretion system	arCOG02487 homolog		0	0	0	0	0	1	1	0	1	0	0	0	0	0	0	0	0	0	0	0	0	0	0	0	0	0	0	0	0	0	0	0	0	0	0	0	0	0	0	0	0	0
arCOG03875			2	Uncharacterized protein	Uncharacterized membrane protein, a component of a putative secretion system			0	0	0	0	0	0	0	0	0	0	0	0	0	0	0	0	0	0	0	0	0	0	0	0	0	0	0	0	0	0	0	0	0	0	0	0	0	0	0	0	0	0
arCOG05098			3	Uncharacterized protein	Uncharacterized membrane protein, a component of a putative secretion system	arCOG03875 homolog		0	0	0	0	0	0	0	0	0	0	0	0	0	0	0	0	0	0	0	0	0	0	0	0	0	0	0	0	0	0	0	0	0	0	0	0	0	0	0	0	0	0
arCOG11082			2	Uncharacterized protein	Uncharacterized membrane protein, a component of a putative secretion system			0	0	0	0	0	0	0	0	0	0	0	0	0	0	0	0	0	0	0	0	0	0	0	0	0	0	0	0	0	0	0	0	0	0	0	0	0	0	0	0	0	0
arCOG11497			3	Uncharacterized protein	Uncharacterized membrane protein, a component of a putative secretion system			0	0	0	0	1	0	1	0	0	1	0	1	1	0	0	1	0	0	0	0	0	0	0	0	0	0	0	0	0	0	0	0	0	0	0	0	0	0	1	0	0	0
arCOG07126			3	Uncharacterized protein	Uncharacterized membrane protein, a component of a putative secretion system			0	0	0	0	0	0	0	0	0	0	0	0	0	0	0	0	0	0	0	0	0	0	0	0	0	0	0	0	0	0	0	0	0	0	0	0	0	0	0	0	0	0
arCOG11170			6	Uncharacterized protein	Uncharacterized membrane protein, a component of a putative secretion system	arCOG07126 homolog		0	0	0	0	0	0	0	0	0	0	0	0	0	0	0	0	0	0	0	0	0	0	0	0	0	0	0	0	0	0	0	0	0	0	0	0	0	0	0	0	0	0
arCOG14148			6	Uncharacterized protein	Uncharacterized membrane protein, a component of a putative secretion system	arCOG07126 homolog		0	0	0	0	0	0	0	0	0	0	0	0	0	0	0	0	0	0	0	0	0	0	0	0	0	0	0	0	0	0	0	0	0	0	0	0	0	0	0	0	0	0
arCOG11063			6	Uncharacterized protein	Uncharacterized membrane protein, a component of a putative secretion system			0	0	0	0	1	1	1	0	1	0	0	0	0	0	0	0	0	0	0	0	0	0	0	0	0	0	0	0	0	0	0	0	0	0	0	0	0	0	0	0	0	0
arCOG11232		S	4	Uncharacterized protein	Uncharacterized membrane protein, a component of a putative secretion system			0	0	0	0	0	0	0	0	0	0	0	0	0	0	0	0	0	0	0	0	0	0	0	0	0	0	0	0	0	0	0	0	0	0	0	0	0	0	0	0	0	0
arCOG00899
arCOG00899 and homologs
arCOG00899	COG00392		7	Uncharacterized membrane protein	Predicted flippase			2	1	0	0	1	1	1	1	0	0	0	0	1	1	1	1	0	0	0	0	0	0	0	0	0	0	0	0	0	0	0	0	0	0	0	0	1	1	0	0	0	0
arCOG00901	COG00392		8	Uncharacterized membrane protein	Predicted flippase			0	0	0	0	0	0	0	0	0	0	0	0	0	0	0	0	0	0	0	0	0	0	0	0	0	0	0	0	0	0	0	0	0	0	0	0	0	0	0	0	0	0
arCOG00903	COG00392		8	Uncharacterized membrane protein	Predicted flippase			0	0	0	0	0	0	0	0	0	0	0	0	0	0	0	0	0	0	0	0	0	0	0	0	0	0	0	0	0	0	0	0	0	0	0	0	0	0	0	0	0	0
arCOG00902	COG00392		9	Uncharacterized membrane protein	Predicted flippase			0	0	0	0	0	0	0	0	0	0	0	0	0	0	0	0	0	0	0	0	0	0	0	0	0	0	0	0	0	0	0	0	0	0	0	0	0	0	0	0	0	0
arCOG00898	COG00392		8	Uncharacterized membrane protein	Predicted flippase			0	0	0	0	0	0	0	0	0	0	0	0	0	0	0	0	0	0	0	0	0	0	0	0	0	0	0	0	0	0	0	0	0	0	0	0	0	0	0	0	0	0
arCOG02245
arCOG02245	COG01836		9	Predicted membrane protein	Cytidylyltransferase family enzyme			0	0	0	0	0	0	0	0	0	0	0	0	0	0	0	0	0	0	0	0	0	0	0	0	0	0	0	0	0	0	0	0	0	0	0	0	1	1	1	1	1	1
arCOG04002
arCOG04002 and homologs
arCOG04002	SC.00119		2	Uncharacterized protein	Cytochrome b family protein			0	0	0	0	0	0	0	0	0	0	0	0	0	0	1	0	0	0	0	0	0	0	0	0	0	0	0	0	0	0	0	0	0	0	0	0	0	0	0	0	0	0
arCOG08353	SC.00119		2	Uncharacterized protein	Cytochrome b family protein			0	0	0	0	0	0	0	0	0	0	0	0	0	0	0	0	0	0	0	0	0	0	0	0	0	0	0	0	0	0	0	0	0	0	0	0	0	0	0	0	0	0
arCOG02078
arCOG02078	COG01852		2	Uncharacterized protein	Metal binding protein, putative component of redox complexes			0	0	0	0	0	0	0	0	0	0	0	0	0	0	0	0	0	0	0	0	0	0	0	0	0	0	0	0	0	0	0	0	0	0	0	0	0	0	0	0	0	0
arCOG03427
arCOG03427 and homologs
arCOG03427	COG02510		5	Predicted membrane protein	DMT superfamily transporter			0	0	0	0	1	1	1	0	0	0	0	1	1	1	0	0	0	0	0	0	0	0	0	0	0	0	0	0	0	0	0	0	0	0	0	0	1	1	0	0	0	0
arCOG03426	COG02510		4	Predicted membrane protein	DMT superfamily transporter			0	0	0	0	0	0	0	0	0	1	1	0	1	0	0	0	0	0	0	0	0	0	0	0	0	0	0	0	0	0	0	0	0	0	0	0	0	0	0	0	0	0
arCOG02008
arCOG02008	COG03371		4	Predicted membrane protein	Uncharacterized membrane protein, a putative transporter component			2	2	1	1	1	1	1	0	2	1	1	1	1	1	1	1	0	1	1	1	1	1	2	1	1	1	1	1	2	1	2	1	1	1	1	2	1	1	1	1	1	1
arCOG04354
arCOG04354	COG01906		12	Uncharacterized protein	Tripartite tricarboxylate transporter (TTT) class transporter			0	0	0	0	0	0	0	0	0	0	0	1	1	1	0	1	0	0	0	0	0	0	0	0	0	0	0	0	0	0	0	0	0	0	0	0	0	0	0	1	1	1
arCOG04469
arCOG04469	COG01784		11	Predicted membrane protein	Tripartite tricarboxylate transporter (TTT) class transporter			0	0	0	0	0	0	0	0	0	0	0	0	1	0	0	1	0	0	0	0	0	0	0	0	0	0	0	0	0	0	0	0	0	0	0	0	0	0	0	0	0	0
arCOG02159
arCOG02159	COG04089		6	Predicted membrane protein	Uncharacterized membrane protein	associated with SpoIIP in bacteria		1	1	0	0	0	0	0	0	0	1	1	0	0	0	0	1	1	1	1	1	1	1	1	1	1	1	1	1	1	1	1	1	1	1	1	1	0	0	1	1	1	1
arCOG03206
arCOG03206 and homologs
arCOG03206	COG01822		10	Predicted archaeal membrane protein	Polysaccharide biosynthesis protein, Wzy homolog			0	0	0	0	0	0	0	0	0	0	0	0	0	0	0	0	0	0	0	0	0	0	0	0	0	0	0	0	0	0	0	0	0	0	0	0	0	0	0	0	0	0
arCOG03207	COG01822		9	Predicted archaeal membrane protein	Polysaccharide biosynthesis protein, Wzy homolog			0	0	0	0	0	0	0	0	0	0	0	0	0	0	0	0	0	0	0	0	0	0	0	0	0	0	0	0	0	0	0	0	0	0	0	0	0	0	0	0	0	0
[truncated: 128 more columns]

## Sheet: Sheet2
	CLU	COG	Acidilobus_saccharovorans_345_15_uid51395	Caldisphaera_lagunensis_DSM_15908_uid183486	Aeropyrum_camini_SY1___JCM_12091_uid222311	Aeropyrum_pernix_K1_uid57757	Desulfurococcus_fermentans_DSM_16532_uid75119	Desulfurococcus_kamchatkensis_1221n_uid59133	Desulfurococcus_mucosus_DSM_2162_uid62227	Ignicoccus_hospitalis_KIN4_I_uid58365	Ignisphaera_aggregans_DSM_17230_uid51875	Staphylothermus_hellenicus_DSM_12710_uid45893	Staphylothermus_marinus_F1_uid58719	Thermogladius_1633_uid167488	Thermosphaera_aggregans_DSM_11486_uid48993	Hyperthermus_butylicus_DSM_5456_uid57755	Pyrolobus_fumarii_1A_uid73415	Fervidicoccus_fontis_Kam940_uid162201	Acidianus_hospitalis_W1_uid66875	Metallosphaera_cuprina_Ar_4_uid66329	Metallosphaera_sedula_DSM_5348_uid58717	Sulfolobus_acidocaldarius_DSM_639_uid58379	Sulfolobus_acidocaldarius_N8_uid189027	Sulfolobus_acidocaldarius_Ron12_I_uid189028	Sulfolobus_acidocaldarius_SUSAZ_uid232254	Sulfolobus_islandicus_HVE10_4_uid162067	Sulfolobus_islandicus_L_D_8_5_uid43679	Sulfolobus_islandicus_L_S_2_15_uid58871	Sulfolobus_islandicus_LAL14_1_uid197216	Sulfolobus_islandicus_M_14_25_uid58849	Sulfolobus_islandicus_M_16_27_uid58851	Sulfolobus_islandicus_M_16_4_uid58841	Sulfolobus_islandicus_REY15A_uid162071	Sulfolobus_islandicus_Y_G_57_14_uid58923	Sulfolobus_islandicus_Y_N_15_51_uid58825	Sulfolobus_solfataricus_98_2_uid167998	Sulfolobus_solfataricus_P2_uid57721	Sulfolobus_tokodaii_7_uid57807	Thermofilum_pendens_Hrk_5_uid58563	Thermofilum_1910b_uid215374	Caldivirga_maquilingensis_IC_167_uid58711	Pyrobaculum_aerophilum_IM2_uid57727	Pyrobaculum_arsenaticum_DSM_13514_uid58409	Pyrobaculum_calidifontis_JCM_11548_uid58787	Pyrobaculum_islandicum_DSM_4184_uid58635	Pyrobaculum_neutrophilum_V24Sta_uid58421	Pyrobaculum_oguniense_TE7_uid84411	Pyrobaculum_1860_uid82379	Thermoproteus_tenax_Kra_1_uid74443
arCOG00434	arCOG00434		1	1	3	3	3	2	3	1	3	2	2	2	2	2	1	1	0	0	1	1	1	1	1	0	1	1	1	1	0	0	0	0	0	0	1	1	1	1	4	2	2	2	1	1	1	2	2
arCOG00435	arCOG00435		0	0	0	0	0	0	0	0	1	1	1	0	0	0	0	0	0	0	0	0	0	0	0	0	0	0	0	0	0	0	0	0	0	0	0	0	1	1	0	0	0	0	0	0	0	3	0
arCOG00898	arCOG00898		0	0	0	0	0	0	0	0	0	0	0	0	0	0	0	0	0	0	0	0	0	0	0	0	0	0	0	0	0	0	0	0	0	0	0	0	0	0	0	0	0	0	0	0	0	0	0
arCOG00899	arCOG00899		2	1	0	0	1	1	1	1	0	0	0	0	1	1	1	1	0	0	0	0	0	0	0	0	0	0	0	0	0	0	0	0	0	0	0	0	1	1	0	0	0	0	0	0	0	0	0
arCOG00901	arCOG00901		0	0	0	0	0	0	0	0	0	0	0	0	0	0	0	0	0	0	0	0	0	0	0	0	0	0	0	0	0	0	0	0	0	0	0	0	0	0	0	0	0	0	0	0	0	0	0
arCOG00902	arCOG00902		0	0	0	0	0	0	0	0	0	0	0	0	0	0	0	0	0	0	0	0	0	0	0	0	0	0	0	0	0	0	0	0	0	0	0	0	0	0	0	0	0	0	0	0	0	0	0
arCOG00903	arCOG00903		0	0	0	0	0	0	0	0	0	0	0	0	0	0	0	0	0	0	0	0	0	0	0	0	0	0	0	0	0	0	0	0	0	0	0	0	0	0	0	0	0	0	0	0	0	0	0
arCOG01314	arCOG01314		1	1	1	0	2	1	2	0	2	2	1	1	1	0	0	1	0	0	0	0	0	0	0	1	1	1	1	1	1	1	0	0	1	0	0	0	0	0	1	0	0	0	0	0	0	1	0
arCOG01994	arCOG01994		1	1	1	1	0	0	0	0	1	0	0	0	0	1	1	1	0	0	0	0	0	0	0	0	0	0	0	0	0	0	0	0	0	0	0	0	1	1	0	0	0	0	0	0	0	0	0
arCOG01996	arCOG01996		0	0	0	0	0	0	0	0	0	0	0	0	0	0	0	0	0	0	0	0	0	0	0	0	0	0	0	0	0	0	0	0	0	0	0	0	0	0	0	0	0	0	0	0	0	0	0
arCOG01996	arCOG01996		0	0	0	0	0	0	0	0	0	0	0	0	0	0	0	0	0	0	0	0	0	0	0	0	0	0	0	0	0	0	0	0	0	0	0	0	0	0	0	0	0	0	0	0	0	0	0
arCOG02008	arCOG02008		2	2	1	1	1	1	1	0	2	1	1	1	1	1	1	1	0	1	1	1	1	1	2	1	1	1	1	1	2	1	2	1	1	1	1	2	1	1	1	1	1	1	1	1	1	1	1
arCOG02054	arCOG02054		0	0	0	0	0	0	0	0	0	0	0	0	0	0	0	0	0	0	0	0	0	0	0	0	0	0	0	0	0	0	0	0	0	0	0	0	0	0	0	0	0	0	0	0	0	0	0
arCOG02078	arCOG02078		0	0	0	0	0	0	0	0	0	0	0	0	0	0	0	0	0	0	0	0	0	0	0	0	0	0	0	0	0	0	0	0	0	0	0	0	0	0	0	0	0	0	0	0	0	0	0
arCOG02177	arCOG02177		0	0	0	0	0	0	0	0	0	0	0	0	0	0	0	0	0	0	0	0	0	0	0	0	0	0	0	0	0	0	0	0	0	0	0	0	0	0	0	0	0	0	0	0	0	0	0
arCOG02178	arCOG02178		0	0	0	0	0	0	0	0	0	0	0	0	0	0	0	0	0	0	0	0	0	0	0	0	0	0	0	0	0	0	0	0	0	0	0	0	0	0	0	0	0	0	0	0	0	0	0
arCOG02245	arCOG02245		0	0	0	0	0	0	0	0	0	0	0	0	0	0	0	0	0	0	0	0	0	0	0	0	0	0	0	0	0	0	0	0	0	0	0	0	1	1	1	1	1	1	1	1	1	1	1
arCOG02487	arCOG02487		0	1	0	0	0	0	0	0	0	2	2	1	0	0	1	0	0	0	0	1	0	1	0	0	0	0	0	0	0	0	0	0	0	0	0	0	1	0	2	1	1	1	1	1	1	2	1
arCOG02488	arCOG02488		0	0	0	0	0	0	0	0	0	2	0	0	0	0	1	1	0	0	0	0	0	0	0	0	1	0	1	0	0	0	0	0	0	0	0	0	0	0	0	0	0	0	0	0	0	0	0
arCOG02614	arCOG02614		0	0	0	0	0	0	0	0	0	0	0	0	0	0	0	0	0	0	0	0	0	0	0	0	0	0	0	0	0	0	0	0	0	0	0	0	0	0	0	0	0	0	0	0	0	0	0
arCOG02673	arCOG02673		0	0	0	0	0	0	0	0	0	0	0	0	0	0	0	0	0	0	0	0	0	0	0	0	0	0	0	0	0	0	0	0	0	0	0	0	0	0	0	0	0	0	0	0	0	0	0
arCOG02742	arCOG02742		1	1	1	1	2	2	2	1	3	2	1	2	1	0	1	1	0	0	0	0	0	0	0	0	1	0	1	0	0	0	0	1	0	0	0	0	1	1	2	1	1	1	0	0	1	1	1
arCOG02744	arCOG02744		0	0	0	0	1	0	1	0	0	0	0	0	1	0	0	0	0	0	0	0	0	0	0	0	0	0	0	0	0	0	0	0	0	0	0	0	0	0	1	0	0	0	0	0	0	1	0
arCOG02747	arCOG02747		0	0	1	1	0	0	0	0	0	0	0	0	0	1	0	0	0	0	0	0	0	0	0	0	0	0	0	0	0	0	0	0	0	0	0	0	0	0	0	0	0	0	0	0	0	0	0
arCOG02884	arCOG02884		1	1	0	0	1	0	1	0	0	1	0	1	1	0	0	1	0	0	0	0	0	0	0	1	1	0	1	1	1	1	0	0	0	0	0	0	0	0	1	0	1	0	0	0	1	1	1
arCOG02887	arCOG02887		1	1	0	0	1	0	1	0	0	1	0	1	1	0	1	1	0	0	0	0	0	0	0	1	1	1	1	1	1	1	0	0	1	0	0	0	0	0	1	0	1	0	0	0	1	1	1
arCOG03206	arCOG03206		0	0	0	0	0	0	0	0	0	0	0	0	0	0	0	0	0	0	0	0	0	0	0	0	0	0	0	0	0	0	0	0	0	0	0	0	0	0	0	0	0	0	0	0	0	0	0
arCOG03207	arCOG03207		0	0	0	0	0	0	0	0	0	0	0	0	0	0	0	0	0	0	0	0	0	0	0	0	0	0	0	0	0	0	0	0	0	0	0	0	0	0	0	0	0	0	0	0	0	0	0
arCOG03426	arCOG03426		0	0	0	0	0	0	0	0	0	1	1	0	1	0	0	0	0	0	0	0	0	0	0	0	0	0	0	0	0	0	0	0	0	0	0	0	0	0	0	0	0	0	0	0	0	0	0
arCOG03427	arCOG03427		0	0	0	0	1	1	1	0	0	0	0	1	1	1	0	0	0	0	0	0	0	0	0	0	0	0	0	0	0	0	0	0	0	0	0	0	1	1	0	0	0	0	0	0	0	0	0
arCOG03442	arCOG03442		1	0	0	0	0	0	0	0	0	0	0	0	0	0	0	0	0	0	0	0	0	0	0	1	1	1	1	1	1	1	0	0	1	0	0	0	0	0	1	0	0	0	0	0	0	1	0
arCOG03875	arCOG03875		0	0	0	0	0	0	0	0	0	0	0	0	0	0	0	0	0	0	0	0	0	0	0	0	0	0	0	0	0	0	0	0	0	0	0	0	0	0	0	0	0	0	0	0	0	0	0
arCOG04002	arCOG04002		0	0	0	0	0	0	0	0	0	0	0	0	0	0	1	0	0	0	0	0	0	0	0	0	0	0	0	0	0	0	0	0	0	0	0	0	0	0	0	0	0	0	1	1	1	1	0
arCOG04354	arCOG04354		0	0	0	0	0	0	0	0	0	0	0	1	1	1	0	1	0	0	0	0	0	0	0	0	0	0	0	0	0	0	0	0	0	0	0	0	0	0	0	1	1	1	1	1	1	1	1
arCOG04469	arCOG04469		0	0	0	0	0	0	0	0	0	0	0	0	1	0	0	1	0	0	0	0	0	0	0	0	0	0	0	0	0	0	0	0	0	0	0	0	0	0	0	0	0	0	0	0	0	0	0
arCOG04861	arCOG04861		0	0	0	0	0	0	0	0	0	0	0	0	0	0	0	0	0	0	0	0	0	0	0	0	0	0	0	0	0	0	0	0	0	0	0	0	0	0	0	0	0	0	0	0	0	0	0
arCOG04880	arCOG04880		0	0	0	0	0	0	0	0	0	0	0	0	0	0	0	0	0	0	0	0	0	0	0	0	0	0	0	0	0	0	0	0	0	0	0	0	0	0	0	0	0	0	0	0	0	0	0
arCOG05021	arCOG05021		0	0	0	0	0	0	0	0	0	0	0	0	0	0	0	0	0	0	0	0	0	0	0	0	0	0	0	0	0	0	0	0	0	0	0	0	0	0	0	0	0	0	0	0	0	0	0
arCOG05098	arCOG05098		0	0	0	0	0	0	0	0	0	0	0	0	0	0	0	0	0	0	0	0	0	0	0	0	0	0	0	0	0	0	0	0	0	0	0	0	0	0	0	0	0	0	0	0	0	0	0
arCOG05556	arCOG05556		0	0	0	0	0	0	0	0	0	0	0	0	0	0	0	0	0	0	0	0	0	0	0	0	0	0	0	0	0	0	0	0	0	0	0	0	0	0	0	1	1	1	1	1	1	1	1
arCOG07126	arCOG07126		0	0	0	0	0	0	0	0	0	0	0	0	0	0	0	0	0	0	0	0	0	0	0	0	0	0	0	0	0	0	0	0	0	0	0	0	0	0	0	0	0	0	0	0	0	0	0
arCOG08353	arCOG08353		0	0	0	0	0	0	0	0	0	0	0	0	0	0	0	0	0	0	0	0	0	0	0	0	0	0	0	0	0	0	0	0	0	0	0	0	0	0	0	0	0	0	0	0	0	0	0
arCOG08873	arCOG08873		0	0	0	0	1	1	1	0	0	1	1	0	1	0	0	0	0	0	0	0	0	0	0	0	0	0	0	0	0	0	0	0	0	0	0	0	0	0	0	0	0	0	0	0	0	0	0
arCOG09673	arCOG09673		0	0	0	0	0	0	0	0	0	0	0	0	0	0	0	0	0	0	0	0	0	0	0	0	0	0	0	0	0	0	0	0	0	0	0	0	0	0	0	0	0	0	0	0	0	0	0
arCOG09679	arCOG09679		0	0	0	0	0	0	0	0	0	0	0	0	0	0	0	0	0	0	0	0	0	0	0	0	0	0	0	0	0	0	0	0	0	0	0	0	0	0	0	0	0	0	0	0	0	0	0
arCOG09830	arCOG09830		0	0	0	0	0	0	0	0	0	0	0	0	0	0	0	0	0	0	0	0	0	0	0	0	0	0	0	0	0	0	0	0	0	0	0	0	0	0	0	0	0	0	0	0	0	0	0
arCOG10305	arCOG10305		0	0	0	0	0	0	0	0	0	0	0	0	0	0	0	0	0	0	0	0	0	0	0	0	0	0	0	0	0	0	0	0	0	0	0	0	0	0	0	0	0	0	0	0	0	0	0
arCOG10809	arCOG10809		0	0	0	0	0	0	0	0	0	0	0	0	0	0	0	0	0	0	0	0	0	0	0	0	0	0	0	0	0	0	0	0	0	0	0	0	0	0	0	0	0	0	0	0	0	0	0
arCOG10810	arCOG10810		0	0	0	0	0	0	0	0	0	0	0	0	0	0	0	0	0	0	0	0	0	0	0	0	0	0	0	0	0	0	0	0	0	0	0	0	0	0	0	0	0	0	0	0	0	0	0
arCOG10897	arCOG10897		0	0	0	0	0	0	0	0	0	0	0	0	0	0	0	0	0	0	0	0	0	0	0	0	0	0	0	0	0	0	0	0	0	0	0	0	0	0	0	0	0	0	0	0	0	0	0
arCOG11063	arCOG11063		0	0	0	0	1	1	1	0	1	0	0	0	0	0	0	0	0	0	0	0	0	0	0	0	0	0	0	0	0	0	0	0	0	0	0	0	0	0	0	0	0	0	0	0	0	0	0
arCOG11082	arCOG11082		0	0	0	0	0	0	0	0	0	0	0	0	0	0	0	0	0	0	0	0	0	0	0	0	0	0	0	0	0	0	0	0	0	0	0	0	0	0	0	0	0	0	0	0	0	0	0
arCOG11170	arCOG11170		0	0	0	0	0	0	0	0	0	0	0	0	0	0	0	0	0	0	0	0	0	0	0	0	0	0	0	0	0	0	0	0	0	0	0	0	0	0	0	0	0	0	0	0	0	0	0
arCOG11232	arCOG11232		0	0	0	0	0	0	0	0	0	0	0	0	0	0	0	0	0	0	0	0	0	0	0	0	0	0	0	0	0	0	0	0	0	0	0	0	0	0	0	0	0	0	0	0	0	0	0
arCOG11424	arCOG11424		0	1	0	0	1	0	1	0	0	0	0	1	1	0	0	1	0	0	0	0	0	0	0	0	0	0	1	0	0	0	0	0	0	0	0	0	0	0	0	0	0	0	0	0	0	0	0
arCOG11497	arCOG11497		0	0	0	0	1	0	1	0	0	1	0	1	1	0	0	1	0	0	0	0	0	0	0	0	0	0	0	0	0	0	0	0	0	0	0	0	0	0	1	0	0	0	0	0	0	1	0
arCOG11910	arCOG11910		0	0	0	0	1	0	1	0	0	0	0	1	1	0	0	0	0	0	0	0	0	0	0	0	0	0	0	0	0	0	0	0	0	0	0	0	0	0	0	0	0	0	0	0	0	0	0
arCOG12973	arCOG12973		0	0	0	0	0	1	1	0	1	0	0	0	0	0	0	0	0	0	0	0	0	0	0	0	0	0	0	0	0	0	0	0	0	0	0	0	0	0	0	0	0	0	0	0	0	0	0
arCOG13190	arCOG13190		0	0	0	0	0	0	0	0	0	0	0	0	0	0	0	0	0	0	0	0	0	0	0	0	0	0	0	0	0	0	0	0	0	0	0	0	0	0	0	0	0	0	0	0	0	0	0
arCOG13659	arCOG13659		0	1	0	0	0	0	0	0	0	1	0	0	0	0	0	1	0	0	0	0	0	0	0	0	0	0	0	0	0	0	0	0	0	0	0	0	0	0	0	0	0	0	0	0	0	0	0
arCOG14128	arCOG14128		0	0	0	0	0	0	0	0	0	0	0	0	0	0	0	0	0	0	0	0	0	0	0	0	0	0	0	0	0	0	0	0	0	0	0	0	0	0	0	0	0	0	0	0	0	0	0
arCOG14148	arCOG14148		0	0	0	0	0	0	0	0	0	0	0	0	0	0	0	0	0	0	0	0	0	0	0	0	0	0	0	0	0	0	0	0	0	0	0	0	0	0	0	0	0	0	0	0	0	0	0
arCOG01995	arCOG01995		0	0	0	0	1	0	1	0	0	1	1	1	1	0	0	0	1	1	1	1	1	1	1	1	1	1	1	1	1	1	1	1	1	1	1	1	1	1	1	0	0	0	0	0	0	0	1
arCOG02159	arCOG02159		1	1	0	0	0	0	0	0	0	1	1	0	0	0	0	1	1	1	1	1	1	1	1	1	1	1	1	1	1	1	1	1	1	1	1	1	0	0	1	1	1	1	1	1	1	1	1
arCOG04169	arCOG04169		1	1	1	1	1	1	1	1	1	1	1	1	1	1	1	1	1	1	1	1	1	1	1	1	1	1	1	1	1	1	1	1	1	1	1	1	1	1	1	1	1	1	1	1	1	1	1
arCOG07287	arCOG07287		0	0	0	0	0	0	0	0	0	0	0	0	0	0	0	0	1	1	1	1	1	1	1	1	1	1	1	1	1	1	1	1	1	1	1	1	0	0	0	0	0	0	0	0	0	0	0
[truncated: 123 more columns]
