# Supplementary material for: Comparative genomic analysis of evolutionarily conserved but functionally uncharacterized membrane proteins in archaea: Prediction of novel components of secretion, membrane remodeling and glycosylation systems
Source: Biochimie. Author manuscript; Available in PMC 2018 Apr 13. (PMC5898192; doi:10.1016/j.biochi.2015.01.004)
Supplement: Supplemental Table 3 [file NIHMS953330-supplement-Supplemental_Table_3.xlsx]

## Sheet: YidC_SecY
Supplementary Table 3. Gene neighborhood analysis for 15 arCOGs considered in this work (a separate worksheet for each arCOG or arCOG pair if functionally linked)
GI	Gene coordinates	Strand/Number of genes in the neighborhood	Organism	Genome partition	Gene order in the partition	arCOG	arCOG count	Selected gene (+)	Number of transmembrane segments	Signal peptide present (SIGNAL)	Functional group (as in arCOGs)	Gene name (as in arCOGs)	arCOGs annotation
===	332796551	7	Acidianus_hospitalis_W1_uid66875	NC_015518
332796548	794132..794776	+	Acidianus_hospitalis_W1_uid66875	NC_015518	855	arCOG04087	147				J	RpsE	Ribosomal protein S5
332796549	794888..795253	+	Acidianus_hospitalis_W1_uid66875	NC_015518	856	arCOG04086	149				J	RpmD	Ribosomal protein L30
332796550	795255..795692	+	Acidianus_hospitalis_W1_uid66875	NC_015518	857	arCOG00779	159				J	RplO	Ribosomal protein L15
332796551	795708..797105	+	Acidianus_hospitalis_W1_uid66875	NC_015518	858	arCOG04169	168	+	11		U	SecY	Preprotein translocase subunit SecY
332796552	797108..797695	+	Acidianus_hospitalis_W1_uid66875	NC_015518	859	arCOG01039	80				F	AdkA	Archaeal adenylate kinase
332796553	797697..798140	+	Acidianus_hospitalis_W1_uid66875	NC_015518	860	arCOG07287	20		3		S	-	Uncharacterized conserved protein
332796554	798171..798434	+	Acidianus_hospitalis_W1_uid66875	NC_015518	861	arCOG04168	52				J	RPL34A	Ribosomal protein L34E
===	302348007	7	Acidilobus_saccharovorans_345_15_uid51395	NC_014374
302348004	207493..207753	-	Acidilobus_saccharovorans_345_15_uid51395	NC_014374	202	arCOG11441	1				S	-	Uncharacterized conserved protein
302348005	207993..208235	+	Acidilobus_saccharovorans_345_15_uid51395	NC_014374	203	-
302348006	208279..208908	-	Acidilobus_saccharovorans_345_15_uid51395	NC_014374	204	arCOG01039	80				F	AdkA	Archaeal adenylate kinase
302348007	208905..210266	-	Acidilobus_saccharovorans_345_15_uid51395	NC_014374	205	arCOG04169	168	+	10		U	SecY	Preprotein translocase subunit SecY
302348008	210585..211763	+	Acidilobus_saccharovorans_345_15_uid51395	NC_014374	206	arCOG13708	1				S	-	Uncharacterized conserved protein
302348009	211752..212495	-	Acidilobus_saccharovorans_345_15_uid51395	NC_014374	207	arCOG01218	1				O	TrxA	Thiol-disulfide isomerase or thioredoxin
302348010	212687..213100	+	Acidilobus_saccharovorans_345_15_uid51395	NC_014374	208	arCOG00017	1				R	-	Predicted transcriptional regulator
===	432329012	7	Aciduliprofundum_MAR08_339_uid184407	NC_019942
432329009	1004007..1004660	+	Aciduliprofundum_MAR08_339_uid184407	NC_019942	1083	arCOG04087	147				J	RpsE	Ribosomal protein S5
432329010	1004638..1005114	+	Aciduliprofundum_MAR08_339_uid184407	NC_019942	1084	arCOG04086	149				J	RpmD	Ribosomal protein L30
432329011	1005115..1005540	+	Aciduliprofundum_MAR08_339_uid184407	NC_019942	1085	arCOG00779	159				J	RplO	Ribosomal protein L15
432329012	1005533..1007329	+	Aciduliprofundum_MAR08_339_uid184407	NC_019942	1086	arCOG04169	168	+	11		U	SecY	Preprotein translocase subunit SecY
432329013	1007335..1007880	+	Aciduliprofundum_MAR08_339_uid184407	NC_019942	1087	arCOG01039	80				F	AdkA	Archaeal adenylate kinase
432329014	1007877..1008557	+	Aciduliprofundum_MAR08_339_uid184407	NC_019942	1088	arCOG02673	77		4		U	-	OxaA/SpoJ/YidC translocase/secretase, sec-independent itegration of nascent memrane proteins into membrane
432329015	1008554..1009093	+	Aciduliprofundum_MAR08_339_uid184407	NC_019942	1089	arCOG01037	47				F	Cmk	Cytidylate kinase
===	289597170	7	Aciduliprofundum_boonei_T469_uid43333	NC_013926
289597167	1441708..1442247	-	Aciduliprofundum_boonei_T469_uid43333	NC_013926	1489	arCOG01037	47				F	Cmk	Cytidylate kinase
289597168	1442244..1442915	-	Aciduliprofundum_boonei_T469_uid43333	NC_013926	1490	arCOG02673	77		4		U	-	OxaA/SpoJ/YidC translocase/secretase, sec-independent itegration of nascent memrane proteins into membrane
289597169	1442912..1443457	-	Aciduliprofundum_boonei_T469_uid43333	NC_013926	1491	arCOG01039	80				F	AdkA	Archaeal adenylate kinase
289597170	1443463..1445262	-	Aciduliprofundum_boonei_T469_uid43333	NC_013926	1492	arCOG04169	168	+	12		U	SecY	Preprotein translocase subunit SecY
289597171	1445255..1445680	-	Aciduliprofundum_boonei_T469_uid43333	NC_013926	1493	arCOG00779	159				J	RplO	Ribosomal protein L15
289597172	1445681..1446157	-	Aciduliprofundum_boonei_T469_uid43333	NC_013926	1494	arCOG04086	149				J	RpmD	Ribosomal protein L30
289597173	1446135..1446788	-	Aciduliprofundum_boonei_T469_uid43333	NC_013926	1495	arCOG04087	147				J	RpsE	Ribosomal protein S5
===	549455293	7	Aeropyrum_camini_SY1___JCM_12091_uid222311	NC_022521
549455290	602889..604229	-	Aeropyrum_camini_SY1___JCM_12091_uid222311	NC_022521	646	arCOG01717	2				J	GatA	Asp-tRNAAsn/Glu-tRNAGln amidotransferase A subunit or related amidase
549455291	604282..604710	-	Aeropyrum_camini_SY1___JCM_12091_uid222311	NC_022521	647	-			3
549455292	604733..605341	-	Aeropyrum_camini_SY1___JCM_12091_uid222311	NC_022521	648	arCOG01039	80				F	AdkA	Archaeal adenylate kinase
549455293	605344..606717	-	Aeropyrum_camini_SY1___JCM_12091_uid222311	NC_022521	649	arCOG04169	168	+	10		U	SecY	Preprotein translocase subunit SecY
549455294	607061..608062	+	Aeropyrum_camini_SY1___JCM_12091_uid222311	NC_022521	650	-
549455295	608192..608908	+	Aeropyrum_camini_SY1___JCM_12091_uid222311	NC_022521	651	arCOG01320	2				H	RibB	3,4-dihydroxy-2-butanone 4-phosphate synthase
549455296	608883..609350	+	Aeropyrum_camini_SY1___JCM_12091_uid222311	NC_022521	652	arCOG01322	2				H	-	Archaeal riboflavin synthase
===	118431289	7	Aeropyrum_pernix_K1_uid57757	NC_000854
118431287	642889..644184	-	Aeropyrum_pernix_K1_uid57757	NC_000854	689	arCOG01717	2				J	GatA	Asp-tRNAAsn/Glu-tRNAGln amidotransferase A subunit or related amidase
14601117	644279..644707	-	Aeropyrum_pernix_K1_uid57757	NC_000854	690	-			3
118431288	644738..645346	-	Aeropyrum_pernix_K1_uid57757	NC_000854	691	arCOG01039	80				F	AdkA	Archaeal adenylate kinase
118431289	645349..646722	-	Aeropyrum_pernix_K1_uid57757	NC_000854	692	arCOG04169	168	+	10		U	SecY	Preprotein translocase subunit SecY
118431290	647069..648070	+	Aeropyrum_pernix_K1_uid57757	NC_000854	693	-
118431291	648195..648911	+	Aeropyrum_pernix_K1_uid57757	NC_000854	694	arCOG01320	2				H	RibB	3,4-dihydroxy-2-butanone 4-phosphate synthase
14601122	648886..649353	+	Aeropyrum_pernix_K1_uid57757	NC_000854	695	arCOG01322	2				H	-	Archaeal riboflavin synthase
===	11499486	7	Archaeoglobus_fulgidus_DSM_4304_uid57717	NC_000917
11499483	1710490..1711689	+	Archaeoglobus_fulgidus_DSM_4304_uid57717	NC_000917	1885	arCOG04281	6				L	DnaG	DNA primase (bacterial type)
11499484	1711670..1712212	-	Archaeoglobus_fulgidus_DSM_4304_uid57717	NC_000917	1886	arCOG01037	47				F	Cmk	Cytidylate kinase
11499485	1712214..1712879	-	Archaeoglobus_fulgidus_DSM_4304_uid57717	NC_000917	1887	arCOG02673	77		4		U	-	OxaA/SpoJ/YidC translocase/secretase, sec-independent itegration of nascent memrane proteins into membrane
11499486	1712876..1714357	-	Archaeoglobus_fulgidus_DSM_4304_uid57717	NC_000917	1888	arCOG04169	168	+	10		U	SecY	Preprotein translocase subunit SecY
11499487	1714372..1714911	-	Archaeoglobus_fulgidus_DSM_4304_uid57717	NC_000917	1889	arCOG00779	159				J	RplO	Ribosomal protein L15
11499488	1714908..1715366	-	Archaeoglobus_fulgidus_DSM_4304_uid57717	NC_000917	1890	arCOG04086	149				J	RpmD	Ribosomal protein L30
11499489	1715372..1715968	-	Archaeoglobus_fulgidus_DSM_4304_uid57717	NC_000917	1891	arCOG04087	147				J	RpsE	Ribosomal protein S5
===	284162437	7	Archaeoglobus_profundus_DSM_5631_uid43493	NC_013741
284162434	1148052..1148243	+	Archaeoglobus_profundus_DSM_5631_uid43493	NC_013741	1306	arCOG04390	1		1		S	-	Uncharacterized protein containing a Zn-ribbon
284162435	1148196..1148753	-	Archaeoglobus_profundus_DSM_5631_uid43493	NC_013741	1307	arCOG01037	47				F	Cmk	Cytidylate kinase
284162436	1148758..1149375	-	Archaeoglobus_profundus_DSM_5631_uid43493	NC_013741	1308	arCOG02673	77		4		U	-	OxaA/SpoJ/YidC translocase/secretase, sec-independent itegration of nascent memrane proteins into membrane
284162437	1149375..1150877	-	Archaeoglobus_profundus_DSM_5631_uid43493	NC_013741	1309	arCOG04169	168	+	10		U	SecY	Preprotein translocase subunit SecY
284162438	1150880..1151413	-	Archaeoglobus_profundus_DSM_5631_uid43493	NC_013741	1310	arCOG00779	159				J	RplO	Ribosomal protein L15
284162439	1151419..1151895	-	Archaeoglobus_profundus_DSM_5631_uid43493	NC_013741	1311	arCOG04086	149				J	RpmD	Ribosomal protein L30
284162440	1151902..1152510	-	Archaeoglobus_profundus_DSM_5631_uid43493	NC_013741	1312	arCOG04087	147				J	RpsE	Ribosomal protein S5
===	488599663	7	Archaeoglobus_sulfaticallidus_PM70_1_uid201033	NC_021169
488599660	90867..91805	-	Archaeoglobus_sulfaticallidus_PM70_1_uid201033	NC_021169	102	arCOG00987	8				J	TruB	Pseudouridine synthase
488599661	91868..92431	-	Archaeoglobus_sulfaticallidus_PM70_1_uid201033	NC_021169	103	arCOG01037	47				F	Cmk	Cytidylate kinase
488599662	92449..93033	-	Archaeoglobus_sulfaticallidus_PM70_1_uid201033	NC_021169	104	arCOG02673	77		4		U	-	OxaA/SpoJ/YidC translocase/secretase, sec-independent itegration of nascent memrane proteins into membrane
488599663	93055..94530	-	Archaeoglobus_sulfaticallidus_PM70_1_uid201033	NC_021169	105	arCOG04169	168	+	10		U	SecY	Preprotein translocase subunit SecY
488599664	94561..95079	-	Archaeoglobus_sulfaticallidus_PM70_1_uid201033	NC_021169	106	arCOG00779	159				J	RplO	Ribosomal protein L15
488599665	95094..95555	-	Archaeoglobus_sulfaticallidus_PM70_1_uid201033	NC_021169	107	arCOG04086	149				J	RpmD	Ribosomal protein L30
488599666	95560..96159	-	Archaeoglobus_sulfaticallidus_PM70_1_uid201033	NC_021169	108	arCOG04087	147				J	RpsE	Ribosomal protein S5
===	327400849	7	Archaeoglobus_veneficus_SNP6_uid65269	NC_015320
327400846	828604..828975	+	Archaeoglobus_veneficus_SNP6_uid65269	NC_015320	926	arCOG04405	1				J	-	ASCH domain, predicted RNA-binding domain
327400847	828972..829496	-	Archaeoglobus_veneficus_SNP6_uid65269	NC_015320	927	arCOG01037	47				F	Cmk	Cytidylate kinase
327400848	829498..830127	-	Archaeoglobus_veneficus_SNP6_uid65269	NC_015320	928	arCOG02673	77		4		U	-	OxaA/SpoJ/YidC translocase/secretase, sec-independent itegration of nascent memrane proteins into membrane
327400849	830129..831604	-	Archaeoglobus_veneficus_SNP6_uid65269	NC_015320	929	arCOG04169	168	+	10		U	SecY	Preprotein translocase subunit SecY
327400850	831624..832142	-	Archaeoglobus_veneficus_SNP6_uid65269	NC_015320	930	arCOG00779	159				J	RplO	Ribosomal protein L15
327400851	832148..832603	-	Archaeoglobus_veneficus_SNP6_uid65269	NC_015320	931	arCOG04086	149				J	RpmD	Ribosomal protein L30
327400852	832609..833205	-	Archaeoglobus_veneficus_SNP6_uid65269	NC_015320	932	arCOG04087	147				J	RpsE	Ribosomal protein S5
===	429216604	7	Caldisphaera_lagunensis_DSM_15908_uid183486	NC_019791
429216601	383519..383974	-	Caldisphaera_lagunensis_DSM_15908_uid183486	NC_019791	346	-			3
429216602	384306..385322	-	Caldisphaera_lagunensis_DSM_15908_uid183486	NC_019791	347	arCOG04300	1				H	HemB	Delta-aminolevulinic acid dehydratase
429216603	385328..386521	-	Caldisphaera_lagunensis_DSM_15908_uid183486	NC_019791	348	arCOG01036	1				H	HemA	Glutamyl-tRNA reductase
429216604	387624..388988	+	Caldisphaera_lagunensis_DSM_15908_uid183486	NC_019791	349	arCOG04169	168	+	10		U	SecY	Preprotein translocase subunit SecY
429216605	388988..389605	+	Caldisphaera_lagunensis_DSM_15908_uid183486	NC_019791	350	arCOG01039	80				F	AdkA	Archaeal adenylate kinase
429216606	389607..389774	-	Caldisphaera_lagunensis_DSM_15908_uid183486	NC_019791	351	arCOG00906	1				J	-	Zn-ribbon RNA-binding protein
429216607	389779..390582	-	Caldisphaera_lagunensis_DSM_15908_uid183486	NC_019791	352	arCOG04107	1				J	SUI2	Translation initiation factor 2, alpha subunit (eIF-2alpha)
===	159041819	7	Caldivirga_maquilingensis_IC_167_uid58711	NC_009954
159041816	1321607..1324027	-	Caldivirga_maquilingensis_IC_167_uid58711	NC_009954	1224	arCOG01576	1		8		P	ZntA	Cation transport ATPase
159041817	1324036..1324206	-	Caldivirga_maquilingensis_IC_167_uid58711	NC_009954	1225	arCOG04507	1				Q	-	Methane/Phenol/Toluene Hydroxylase component
159041818	1324266..1324802	+	Caldivirga_maquilingensis_IC_167_uid58711	NC_009954	1226	arCOG01585	1				P	Lrp	Transcriptional regulator (Lrp/AsnC family)
159041819	1324814..1326262	-	Caldivirga_maquilingensis_IC_167_uid58711	NC_009954	1227	arCOG04169	168	+	11		U	SecY	Preprotein translocase subunit SecY
159041820	1326359..1327372	-	Caldivirga_maquilingensis_IC_167_uid58711	NC_009954	1228	arCOG00042	1				J	MesJ	tRNA(Ile)-lysidine synthase MesJ
159041821	1327433..1328194	-	Caldivirga_maquilingensis_IC_167_uid58711	NC_009954	1229	-			8
159041822	1328322..1329050	+	Caldivirga_maquilingensis_IC_167_uid58711	NC_009954	1230	arCOG01254	1				R	-	Predicted metal-dependent hydrolase related to alanyl-tRNA synthetase HxxxH domain and second additional domain
===	557693918	7	Candidatus_Caldiarchaeum_subterraneum_uid227223	NC_022786
557693915	446400..447014	+	Candidatus_Caldiarchaeum_subterraneum_uid227223	NC_022786	470	arCOG04087	147				J	RpsE	Ribosomal protein S5
557693916	447017..447427	+	Candidatus_Caldiarchaeum_subterraneum_uid227223	NC_022786	471	arCOG04086	149				J	RpmD	Ribosomal protein L30
557693917	447482..447904	+	Candidatus_Caldiarchaeum_subterraneum_uid227223	NC_022786	472	arCOG00779	159				J	RplO	Ribosomal protein L15
557693918	447901..449334	+	Candidatus_Caldiarchaeum_subterraneum_uid227223	NC_022786	473	arCOG04169	168	+	12		U	SecY	Preprotein translocase subunit SecY
557693919	449336..449878	+	Candidatus_Caldiarchaeum_subterraneum_uid227223	NC_022786	474	arCOG02673	77		3	SIGNAL	U	-	OxaA/SpoJ/YidC translocase/secretase, sec-independent itegration of nascent memrane proteins into membrane
557693920	450034..450636	-	Candidatus_Caldiarchaeum_subterraneum_uid227223	NC_022786	475	arCOG01037	47				F	Cmk	Cytidylate kinase
557693921	450700..451023	+	Candidatus_Caldiarchaeum_subterraneum_uid227223	NC_022786	476	arCOG04167	3				J	RPL14A	Ribosomal protein L14E/L6E/L27E
===	170291185	7	Candidatus_Korarchaeum_cryptofilum_OPF8_uid58601	NC_010482
170291182	1550770..1551402	+	Candidatus_Korarchaeum_cryptofilum_OPF8_uid58601	NC_010482	1556	arCOG04087	147				J	RpsE	Ribosomal protein S5
170291183	1551488..1551976	+	Candidatus_Korarchaeum_cryptofilum_OPF8_uid58601	NC_010482	1557	arCOG04086	149				J	RpmD	Ribosomal protein L30
170291184	1551973..1552452	+	Candidatus_Korarchaeum_cryptofilum_OPF8_uid58601	NC_010482	1558	arCOG00779	159			SIGNAL	J	RplO	Ribosomal protein L15
170291185	1552439..1553842	+	Candidatus_Korarchaeum_cryptofilum_OPF8_uid58601	NC_010482	1559	arCOG04169	168	+	10		U	SecY	Preprotein translocase subunit SecY
170291186	1553847..1554350	+	Candidatus_Korarchaeum_cryptofilum_OPF8_uid58601	NC_010482	1560	arCOG02673	77		3		U	-	OxaA/SpoJ/YidC translocase/secretase, sec-independent itegration of nascent memrane proteins into membrane
170291187	1554465..1554764	+	Candidatus_Korarchaeum_cryptofilum_OPF8_uid58601	NC_010482	1561	arCOG04168	52			SIGNAL	J	RPL34A	Ribosomal protein L34E
170291188	1554800..1555078	+	Candidatus_Korarchaeum_cryptofilum_OPF8_uid58601	NC_010482	1562	arCOG04167	3				J	RPL14A	Ribosomal protein L14E/L6E/L27E
===	407464259	7	Candidatus_Nitrosopumilus_AR2_uid176130	NC_018656
407464256	333055..333777	+	Candidatus_Nitrosopumilus_AR2_uid176130	NC_018656	379	arCOG04087	147				J	RpsE	Ribosomal protein S5
407464257	333784..334251	+	Candidatus_Nitrosopumilus_AR2_uid176130	NC_018656	380	arCOG04086	149				J	RpmD	Ribosomal protein L30
407464258	334253..334678	+	Candidatus_Nitrosopumilus_AR2_uid176130	NC_018656	381	arCOG00779	159				J	RplO	Ribosomal protein L15
407464259	334671..336104	+	Candidatus_Nitrosopumilus_AR2_uid176130	NC_018656	382	arCOG04169	168	+	10		U	SecY	Preprotein translocase subunit SecY
407464260	336091..336669	+	Candidatus_Nitrosopumilus_AR2_uid176130	NC_018656	383	arCOG01039	80				F	AdkA	Archaeal adenylate kinase
407464261	336673..337302	+	Candidatus_Nitrosopumilus_AR2_uid176130	NC_018656	384	arCOG02673	77		3		U	-	OxaA/SpoJ/YidC translocase/secretase, sec-independent itegration of nascent memrane proteins into membrane
407464262	337299..337859	+	Candidatus_Nitrosopumilus_AR2_uid176130	NC_018656	385	arCOG01037	47				F	Cmk	Cytidylate kinase
===	407461927	7	Candidatus_Nitrosopumilus_koreensis_AR1_uid176129	NC_018655
407461924	346588..347310	+	Candidatus_Nitrosopumilus_koreensis_AR1_uid176129	NC_018655	372	arCOG04087	147				J	RpsE	Ribosomal protein S5
407461925	347310..347783	+	Candidatus_Nitrosopumilus_koreensis_AR1_uid176129	NC_018655	373	arCOG04086	149				J	RpmD	Ribosomal protein L30
407461926	347785..348261	+	Candidatus_Nitrosopumilus_koreensis_AR1_uid176129	NC_018655	374	arCOG00779	159				J	RplO	Ribosomal protein L15
407461927	348254..349684	+	Candidatus_Nitrosopumilus_koreensis_AR1_uid176129	NC_018655	375	arCOG04169	168	+	12		U	SecY	Preprotein translocase subunit SecY
407461928	349799..350248	+	Candidatus_Nitrosopumilus_koreensis_AR1_uid176129	NC_018655	376	arCOG01039	80				F	AdkA	Archaeal adenylate kinase
407461929	350300..350905	+	Candidatus_Nitrosopumilus_koreensis_AR1_uid176129	NC_018655	377	arCOG02673	77		3		U	-	OxaA/SpoJ/YidC translocase/secretase, sec-independent itegration of nascent memrane proteins into membrane
407461930	350902..351462	+	Candidatus_Nitrosopumilus_koreensis_AR1_uid176129	NC_018655	378	arCOG01037	47				F	Cmk	Cytidylate kinase
===	408402825	7	Candidatus_Nitrososphaera_gargensis_Ga9_2_uid176707	NC_018719
408402822	156979..157593	+	Candidatus_Nitrososphaera_gargensis_Ga9_2_uid176707	NC_018719	198	arCOG04087	147				J	RpsE	Ribosomal protein S5
408402823	157604..158062	+	Candidatus_Nitrososphaera_gargensis_Ga9_2_uid176707	NC_018719	199	arCOG04086	149				J	RpmD	Ribosomal protein L30
408402824	158126..158566	+	Candidatus_Nitrososphaera_gargensis_Ga9_2_uid176707	NC_018719	200	arCOG00779	159				J	RplO	Ribosomal protein L15
408402825	158544..160001	+	Candidatus_Nitrososphaera_gargensis_Ga9_2_uid176707	NC_018719	201	arCOG04169	168	+	10		U	SecY	Preprotein translocase subunit SecY
408402826	159985..160575	+	Candidatus_Nitrososphaera_gargensis_Ga9_2_uid176707	NC_018719	202	arCOG01039	80				F	AdkA	Archaeal adenylate kinase
408402827	160572..161177	+	Candidatus_Nitrososphaera_gargensis_Ga9_2_uid176707	NC_018719	203	arCOG02673	77		3		U	-	OxaA/SpoJ/YidC translocase/secretase, sec-independent itegration of nascent memrane proteins into membrane
408402828	161180..161767	+	Candidatus_Nitrososphaera_gargensis_Ga9_2_uid176707	NC_018719	204	arCOG01037	47				F	Cmk	Cytidylate kinase
===	118575522	7	Cenarchaeum_symbiosum_A_uid61411	NC_014820
118575519	274930..275487	-	Cenarchaeum_symbiosum_A_uid61411	NC_014820	303	arCOG01037	47				F	Cmk	Cytidylate kinase
118575520	275487..276113	-	Cenarchaeum_symbiosum_A_uid61411	NC_014820	304	arCOG02673	77		4		U	-	OxaA/SpoJ/YidC translocase/secretase, sec-independent itegration of nascent memrane proteins into membrane
118575521	276119..276655	-	Cenarchaeum_symbiosum_A_uid61411	NC_014820	305	arCOG01039	80				F	AdkA	Archaeal adenylate kinase
118575522	276684..278120	-	Cenarchaeum_symbiosum_A_uid61411	NC_014820	306	arCOG04169	168	+	10		U	SecY	Preprotein translocase subunit SecY
118575523	278121..278537	-	Cenarchaeum_symbiosum_A_uid61411	NC_014820	307	arCOG00779	159				J	RplO	Ribosomal protein L15
118575524	278538..279005	-	Cenarchaeum_symbiosum_A_uid61411	NC_014820	308	arCOG04086	149				J	RpmD	Ribosomal protein L30
118575525	279010..279669	-	Cenarchaeum_symbiosum_A_uid61411	NC_014820	309	arCOG04087	147				J	RpsE	Ribosomal protein S5
===	390938968	7	Desulfurococcus_fermentans_DSM_16532_uid75119	NC_018001
390938965	1197466..1198023	-	Desulfurococcus_fermentans_DSM_16532_uid75119	NC_018001	1213	arCOG01037	47				F	Cmk	Cytidylate kinase
390938966	1198052..1198324	-	Desulfurococcus_fermentans_DSM_16532_uid75119	NC_018001	1214	arCOG04168	52				J	RPL34A	Ribosomal protein L34E
390938967	1198379..1198843	-	Desulfurococcus_fermentans_DSM_16532_uid75119	NC_018001	1215	arCOG08873	6		3		S	-	Uncharacterized conserved protein
390938968	1198846..1200270	-	Desulfurococcus_fermentans_DSM_16532_uid75119	NC_018001	1216	arCOG04169	168	+	12		U	SecY	Preprotein translocase subunit SecY
390938969	1200410..1200877	-	Desulfurococcus_fermentans_DSM_16532_uid75119	NC_018001	1217	arCOG00779	159				J	RplO	Ribosomal protein L15
390938970	1200889..1201377	-	Desulfurococcus_fermentans_DSM_16532_uid75119	NC_018001	1218	arCOG04086	149				J	RpmD	Ribosomal protein L30
390938971	1201389..1202042	-	Desulfurococcus_fermentans_DSM_16532_uid75119	NC_018001	1219	arCOG04087	147				J	RpsE	Ribosomal protein S5
===	218884463	7	Desulfurococcus_kamchatkensis_1221n_uid59133	NC_011766
218884460	1079448..1080005	-	Desulfurococcus_kamchatkensis_1221n_uid59133	NC_011766	1146	arCOG01037	47				F	Cmk	Cytidylate kinase
218884461	1080034..1080294	-	Desulfurococcus_kamchatkensis_1221n_uid59133	NC_011766	1147	arCOG04168	52				J	RPL34A	Ribosomal protein L34E
218884462	1080371..1080826	-	Desulfurococcus_kamchatkensis_1221n_uid59133	NC_011766	1148	arCOG08873	6		3		S	-	Uncharacterized conserved protein
218884463	1080829..1082268	-	Desulfurococcus_kamchatkensis_1221n_uid59133	NC_011766	1149	arCOG04169	168	+	12		U	SecY	Preprotein translocase subunit SecY
218884464	1082662..1083129	-	Desulfurococcus_kamchatkensis_1221n_uid59133	NC_011766	1150	arCOG00779	159				J	RplO	Ribosomal protein L15
218884465	1083141..1083629	-	Desulfurococcus_kamchatkensis_1221n_uid59133	NC_011766	1151	arCOG04086	149				J	RpmD	Ribosomal protein L30
218884466	1083641..1084294	-	Desulfurococcus_kamchatkensis_1221n_uid59133	NC_011766	1152	arCOG04087	147				J	RpsE	Ribosomal protein S5
===	320101343	7	Desulfurococcus_mucosus_DSM_2162_uid62227	NC_014961
320101340	1116441..1116986	-	Desulfurococcus_mucosus_DSM_2162_uid62227	NC_014961	1131	arCOG01037	47				F	Cmk	Cytidylate kinase
320101341	1117011..1117283	-	Desulfurococcus_mucosus_DSM_2162_uid62227	NC_014961	1132	arCOG04168	52				J	RPL34A	Ribosomal protein L34E
320101342	1117354..1117809	-	Desulfurococcus_mucosus_DSM_2162_uid62227	NC_014961	1133	arCOG08873	6		3		S	-	Uncharacterized conserved protein
320101343	1117812..1119239	-	Desulfurococcus_mucosus_DSM_2162_uid62227	NC_014961	1134	arCOG04169	168	+	10		U	SecY	Preprotein translocase subunit SecY
320101344	1119350..1119817	-	Desulfurococcus_mucosus_DSM_2162_uid62227	NC_014961	1135	arCOG00779	159				J	RplO	Ribosomal protein L15
320101345	1119829..1120317	-	Desulfurococcus_mucosus_DSM_2162_uid62227	NC_014961	1136	arCOG04086	149				J	RpmD	Ribosomal protein L30
320101346	1120329..1120973	-	Desulfurococcus_mucosus_DSM_2162_uid62227	NC_014961	1137	arCOG04087	147				J	RpsE	Ribosomal protein S5
===	288931533	7	Ferroglobus_placidus_DSM_10642_uid40863	NC_013849
288931530	1001380..1001970	+	Ferroglobus_placidus_DSM_10642_uid40863	NC_013849	1123	arCOG04087	147				J	RpsE	Ribosomal protein S5
288931531	1001976..1002434	+	Ferroglobus_placidus_DSM_10642_uid40863	NC_013849	1124	arCOG04086	149				J	RpmD	Ribosomal protein L30
288931532	1002440..1002970	+	Ferroglobus_placidus_DSM_10642_uid40863	NC_013849	1125	arCOG00779	159				J	RplO	Ribosomal protein L15
288931533	1002970..1004448	+	Ferroglobus_placidus_DSM_10642_uid40863	NC_013849	1126	arCOG04169	168	+	10		U	SecY	Preprotein translocase subunit SecY
288931534	1004445..1005026	+	Ferroglobus_placidus_DSM_10642_uid40863	NC_013849	1127	arCOG02673	77		4		U	-	OxaA/SpoJ/YidC translocase/secretase, sec-independent itegration of nascent memrane proteins into membrane
288931535	1005023..1005559	+	Ferroglobus_placidus_DSM_10642_uid40863	NC_013849	1128	arCOG01037	47				F	Cmk	Cytidylate kinase
288931536	1005543..1006550	+	Ferroglobus_placidus_DSM_10642_uid40863	NC_013849	1129	arCOG00987	8				J	TruB	Pseudouridine synthase
===	518652518	7	Ferroplasma_acidarmanus_fer1_uid54095	NC_021592
518652515	1114401..1115066	+	Ferroplasma_acidarmanus_fer1_uid54095	NC_021592	1154	arCOG04087	147				J	RpsE	Ribosomal protein S5
518652516	1115044..1115538	+	Ferroplasma_acidarmanus_fer1_uid54095	NC_021592	1155	arCOG04086	149				J	RpmD	Ribosomal protein L30
518652517	1115519..1115926	+	Ferroplasma_acidarmanus_fer1_uid54095	NC_021592	1156	arCOG00779	159				J	RplO	Ribosomal protein L15
518652518	1115919..1117679	+	Ferroplasma_acidarmanus_fer1_uid54095	NC_021592	1157	arCOG04169	168	+	12		U	SecY	Preprotein translocase subunit SecY
518652519	1117682..1118224	+	Ferroplasma_acidarmanus_fer1_uid54095	NC_021592	1158	arCOG01039	80				F	AdkA	Archaeal adenylate kinase
518652520	1118226..1118912	+	Ferroplasma_acidarmanus_fer1_uid54095	NC_021592	1159	arCOG02673	77		4		U	-	OxaA/SpoJ/YidC translocase/secretase, sec-independent itegration of nascent memrane proteins into membrane
518652521	1118909..1119451	+	Ferroplasma_acidarmanus_fer1_uid54095	NC_021592	1160	arCOG01037	47				F	Cmk	Cytidylate kinase
===	385805541	7	Fervidicoccus_fontis_Kam940_uid162201	NC_017461
385805538	469156..469725	-	Fervidicoccus_fontis_Kam940_uid162201	NC_017461	487	arCOG01037	47				F	Cmk	Cytidylate kinase
385805539	469779..469949	-	Fervidicoccus_fontis_Kam940_uid162201	NC_017461	488	arCOG04168	52				J	RPL34A	Ribosomal protein L34E
385805540	470129..470749	-	Fervidicoccus_fontis_Kam940_uid162201	NC_017461	489	arCOG01039	80				F	AdkA	Archaeal adenylate kinase
385805541	470833..472230	-	Fervidicoccus_fontis_Kam940_uid162201	NC_017461	490	arCOG04169	168	+	10		U	SecY	Preprotein translocase subunit SecY
385805542	472245..472691	-	Fervidicoccus_fontis_Kam940_uid162201	NC_017461	491	arCOG00779	159			SIGNAL	J	RplO	Ribosomal protein L15
385805543	472702..473151	-	Fervidicoccus_fontis_Kam940_uid162201	NC_017461	492	arCOG04086	149				J	RpmD	Ribosomal protein L30
385805544	473232..473870	-	Fervidicoccus_fontis_Kam940_uid162201	NC_017461	493	arCOG04087	147				J	RpsE	Ribosomal protein S5
===	300710398	7	Halalkalicoccus_jeotgali_B3_uid50305	NC_014297
300710395	982561..983199	+	Halalkalicoccus_jeotgali_B3_uid50305	NC_014297	1024	arCOG04087	147				J	RpsE	Ribosomal protein S5
300710396	983199..983663	+	Halalkalicoccus_jeotgali_B3_uid50305	NC_014297	1025	arCOG04086	149				J	RpmD	Ribosomal protein L30
300710397	983666..984187	+	Halalkalicoccus_jeotgali_B3_uid50305	NC_014297	1026	arCOG00779	159				J	RplO	Ribosomal protein L15
300710398	984230..985657	+	Halalkalicoccus_jeotgali_B3_uid50305	NC_014297	1027	arCOG04169	168	+	10		U	SecY	Preprotein translocase subunit SecY
300710399	985689..987092	+	Halalkalicoccus_jeotgali_B3_uid50305	NC_014297	1028	arCOG01242	1				L	XerC	Integrase
300710400	987447..987815	-	Halalkalicoccus_jeotgali_B3_uid50305	NC_014297	1029	-
300710401	987805..988170	-	Halalkalicoccus_jeotgali_B3_uid50305	NC_014297	1030	arCOG00919	1				L	-	Holliday junction resolvase
===	344212390	7	Haloarcula_hispanica_ATCC_33960_uid72475	NC_015948
344212387	2061294..2061827	-	Haloarcula_hispanica_ATCC_33960_uid72475	NC_015948	2082	arCOG03850	2				R	-	Predicted O-methyltransferase
344212388	2062389..2063858	+	Haloarcula_hispanica_ATCC_33960_uid72475	NC_015948	2083	arCOG02209	2		11		R	RfbX	Polysaccharide biosynthesis protein, Mvin family
344212389	2066268..2066471	-	Haloarcula_hispanica_ATCC_33960_uid72475	NC_015948	2084	arCOG10631	2				S	-	Uncharacterized conserved protein
344212390	2067829..2069292	-	Haloarcula_hispanica_ATCC_33960_uid72475	NC_015948	2085	arCOG04169	168	+	9		U	SecY	Preprotein translocase subunit SecY
344212391	2069299..2069796	-	Haloarcula_hispanica_ATCC_33960_uid72475	NC_015948	2086	arCOG00779	159				J	RplO	Ribosomal protein L15
344212392	2069796..2070260	-	Haloarcula_hispanica_ATCC_33960_uid72475	NC_015948	2087	arCOG04086	149				J	RpmD	Ribosomal protein L30
344212393	2070260..2070898	-	Haloarcula_hispanica_ATCC_33960_uid72475	NC_015948	2088	arCOG04087	147				J	RpsE	Ribosomal protein S5
===	564290330	7	Haloarcula_hispanica_N601_uid230920	NC_023013
564290328	2072727..2073365	-	Haloarcula_hispanica_N601_uid230920	NC_023013	2120	arCOG03850	2				R	-	Predicted O-methyltransferase
564291373	2073822..2075291	+	Haloarcula_hispanica_N601_uid230920	NC_023013	2121	arCOG02209	2		11		R	RfbX	Polysaccharide biosynthesis protein, Mvin family
564290329	2077701..2077904	-	Haloarcula_hispanica_N601_uid230920	NC_023013	2122	arCOG10631	2				S	-	Uncharacterized conserved protein
564290330	2079262..2080725	-	Haloarcula_hispanica_N601_uid230920	NC_023013	2123	arCOG04169	168	+	9		U	SecY	Preprotein translocase subunit SecY
564290331	2080732..2081229	-	Haloarcula_hispanica_N601_uid230920	NC_023013	2124	arCOG00779	159				J	RplO	Ribosomal protein L15
564290332	2081229..2081693	-	Haloarcula_hispanica_N601_uid230920	NC_023013	2125	arCOG04086	149				J	RpmD	Ribosomal protein L30
564290333	2081693..2082331	-	Haloarcula_hispanica_N601_uid230920	NC_023013	2126	arCOG04087	147				J	RpsE	Ribosomal protein S5
===	55378363	7	Haloarcula_marismortui_ATCC_43049_uid57719	NC_006396
55378360	1423955..1425367	+	Haloarcula_marismortui_ATCC_43049_uid57719	NC_006396	1419	arCOG06282	1		5	SIGNAL	M	WcaJ	Sugar transferase involved in lipopolysaccharide synthesis
55378361	1425526..1426560	-	Haloarcula_marismortui_ATCC_43049_uid57719	NC_006396	1420	arCOG00057	1				M	GlmS	Glucosamine 6-phosphate synthetase
55378362	1427389..1428270	-	Haloarcula_marismortui_ATCC_43049_uid57719	NC_006396	1421	arCOG00682	1				L	-	Transposase
55378363	1429413..1430876	-	Haloarcula_marismortui_ATCC_43049_uid57719	NC_006396	1422	arCOG04169	168	+	9		U	SecY	Preprotein translocase subunit SecY
55378364	1430883..1431380	-	Haloarcula_marismortui_ATCC_43049_uid57719	NC_006396	1423	arCOG00779	159				J	RplO	Ribosomal protein L15
55378365	1431380..1431844	-	Haloarcula_marismortui_ATCC_43049_uid57719	NC_006396	1424	arCOG04086	149				J	RpmD	Ribosomal protein L30
55378366	1431844..1432482	-	Haloarcula_marismortui_ATCC_43049_uid57719	NC_006396	1425	arCOG04087	147				J	RpsE	Ribosomal protein S5
===	15790655	7	Halobacterium_NRC_1_uid57769	NC_002607
15790652	1269286..1269924	+	Halobacterium_NRC_1_uid57769	NC_002607	1322	arCOG04087	147				J	RpsE	Ribosomal protein S5
15790653	1269924..1270388	+	Halobacterium_NRC_1_uid57769	NC_002607	1323	arCOG04086	149				J	RpmD	Ribosomal protein L30
15790654	1270394..1270855	+	Halobacterium_NRC_1_uid57769	NC_002607	1324	arCOG00779	159				J	RplO	Ribosomal protein L15
15790655	1270859..1272334	+	Halobacterium_NRC_1_uid57769	NC_002607	1325	arCOG04169	168	+	10		U	SecY	Preprotein translocase subunit SecY
15790656	1272410..1273573	+	Halobacterium_NRC_1_uid57769	NC_002607	1326	arCOG06180	2			SIGNAL	P	FepB	ABC-type Fe3+-hydroxamate transport system, periplasmic component
15790657	1273771..1275447	-	Halobacterium_NRC_1_uid57769	NC_002607	1327	arCOG04145	4		10		P	TrkG	Trk-type K+ transport system, membrane component
15790658	1275550..1275960	-	Halobacterium_NRC_1_uid57769	NC_002607	1328	arCOG06416	2				S	-	Uncharacterized conserved protein
===	169236394	7	Halobacterium_salinarum_R1_uid61571	NC_010364
169236391	1258526..1259164	+	Halobacterium_salinarum_R1_uid61571	NC_010364	1342	arCOG04087	147				J	RpsE	Ribosomal protein S5
169236392	1259164..1259628	+	Halobacterium_salinarum_R1_uid61571	NC_010364	1343	arCOG04086	149				J	RpmD	Ribosomal protein L30
169236393	1259634..1260095	+	Halobacterium_salinarum_R1_uid61571	NC_010364	1344	arCOG00779	159				J	RplO	Ribosomal protein L15
169236394	1260099..1261574	+	Halobacterium_salinarum_R1_uid61571	NC_010364	1345	arCOG04169	168	+	10		U	SecY	Preprotein translocase subunit SecY
169236395	1261650..1262813	+	Halobacterium_salinarum_R1_uid61571	NC_010364	1346	arCOG06180	2			SIGNAL	P	FepB	ABC-type Fe3+-hydroxamate transport system, periplasmic component
169236396	1263011..1264687	-	Halobacterium_salinarum_R1_uid61571	NC_010364	1347	arCOG04145	4		10		P	TrkG	Trk-type K+ transport system, membrane component
169236397	1264790..1265200	-	Halobacterium_salinarum_R1_uid61571	NC_010364	1348	arCOG06416	2				S	-	Uncharacterized conserved protein
===	389847994	7	Haloferax_mediterranei_ATCC_33500_uid167315	NC_017941
389847991	2502344..2502700	-	Haloferax_mediterranei_ATCC_33500_uid167315	NC_017941	2498	arCOG06310	2				S	-	Uncharacterized conserved protein
389847992	2502826..2503539	-	Haloferax_mediterranei_ATCC_33500_uid167315	NC_017941	2499	arCOG11901	2				S	-	Uncharacterized conserved protein
389847993	2503676..2504341	+	Haloferax_mediterranei_ATCC_33500_uid167315	NC_017941	2500	arCOG00976	1				O	Pcm	Protein-L-isoaspartate carboxylmethyltransferase
389847994	2504731..2506200	-	Haloferax_mediterranei_ATCC_33500_uid167315	NC_017941	2501	arCOG04169	168	+	9		U	SecY	Preprotein translocase subunit SecY
389847995	2506204..2506710	-	Haloferax_mediterranei_ATCC_33500_uid167315	NC_017941	2502	arCOG00779	159				J	RplO	Ribosomal protein L15
389847996	2506707..2507171	-	Haloferax_mediterranei_ATCC_33500_uid167315	NC_017941	2503	arCOG04086	149				J	RpmD	Ribosomal protein L30
389847997	2507171..2507740	-	Haloferax_mediterranei_ATCC_33500_uid167315	NC_017941	2504	arCOG04087	147				J	RpsE	Ribosomal protein S5
===	292653734	7	Haloferax_volcanii_DS2_uid46845	NC_013966
292653731	171875..173836	-	Haloferax_volcanii_DS2_uid46845	NC_013966	165	arCOG02569	1		10		P	EriC	Chloride channel protein EriC
292653732	173913..174278	-	Haloferax_volcanii_DS2_uid46845	NC_013966	166	-			4
292653733	174529..175302	+	Haloferax_volcanii_DS2_uid46845	NC_013966	167	arCOG01140	2		2		R	-	Predicted metal-dependent protease of the PAD1/JAB1 superfamily
292653734	175476..176942	+	Haloferax_volcanii_DS2_uid46845	NC_013966	168	arCOG04169	168	+	8		U	SecY	Preprotein translocase subunit SecY
292653735	177120..179501	+	Haloferax_volcanii_DS2_uid46845	NC_013966	169	arCOG00009	1		13		E	PotE	Amino acid transporter
292653736	179508..180359	-	Haloferax_volcanii_DS2_uid46845	NC_013966	170	arCOG01467	1		6		V	-	ABC-type multidrug transport system, permease component
292653737	180356..181339	-	Haloferax_volcanii_DS2_uid46845	NC_013966	171	arCOG00194	1				V	CcmA	ABC-type multidrug transport system, ATPase component
===	292656662	7	Haloferax_volcanii_DS2_uid46845	NC_013967
292656659	2403719..2404660	-	Haloferax_volcanii_DS2_uid46845	NC_013967	2481	arCOG01658	1				R	-	Alpha/beta superfamily hydrolase
292656660	2404657..2405013	-	Haloferax_volcanii_DS2_uid46845	NC_013967	2482	arCOG06310	2				S	-	Uncharacterized conserved protein
292656661	2405115..2405843	-	Haloferax_volcanii_DS2_uid46845	NC_013967	2483	arCOG11901	2				S	-	Uncharacterized conserved protein
292656662	2406014..2407483	-	Haloferax_volcanii_DS2_uid46845	NC_013967	2484	arCOG04169	168	+	10		U	SecY	Preprotein translocase subunit SecY
292656663	2407487..2407984	-	Haloferax_volcanii_DS2_uid46845	NC_013967	2485	arCOG00779	159				J	RplO	Ribosomal protein L15
292656664	2407981..2408445	-	Haloferax_volcanii_DS2_uid46845	NC_013967	2486	arCOG04086	149				J	RpmD	Ribosomal protein L30
292656665	2408445..2409089	-	Haloferax_volcanii_DS2_uid46845	NC_013967	2487	arCOG04087	147				J	RpsE	Ribosomal protein S5
===	313125813	7	Halogeometricum_borinquense_DSM_11551_uid54919	NC_014729
313125810	966545..967192	+	Halogeometricum_borinquense_DSM_11551_uid54919	NC_014729	1022	arCOG04087	147				J	RpsE	Ribosomal protein S5
313125811	967192..967656	+	Halogeometricum_borinquense_DSM_11551_uid54919	NC_014729	1023	arCOG04086	149				J	RpmD	Ribosomal protein L30
313125812	967653..968150	+	Halogeometricum_borinquense_DSM_11551_uid54919	NC_014729	1024	arCOG00779	159				J	RplO	Ribosomal protein L15
313125813	968154..969620	+	Halogeometricum_borinquense_DSM_11551_uid54919	NC_014729	1025	arCOG04169	168	+	10		U	SecY	Preprotein translocase subunit SecY
313125814	970199..971080	-	Halogeometricum_borinquense_DSM_11551_uid54919	NC_014729	1026	-				SIGNAL
313125815	971142..971894	-	Halogeometricum_borinquense_DSM_11551_uid54919	NC_014729	1027	arCOG01259	1				I	FabG	Short-chain alcohol dehydrogenase
313125816	971891..972838	-	Halogeometricum_borinquense_DSM_11551_uid54919	NC_014729	1028	arCOG11855	1				S	-	Uncharacterized conserved protein
===	257387899	7	Halomicrobium_mukohataei_DSM_12286_uid59107	NC_013202
257387896	1758148..1758780	+	Halomicrobium_mukohataei_DSM_12286_uid59107	NC_013202	1811	arCOG04087	147				J	RpsE	Ribosomal protein S5
257387897	1758777..1759241	+	Halomicrobium_mukohataei_DSM_12286_uid59107	NC_013202	1812	arCOG04086	149				J	RpmD	Ribosomal protein L30
257387898	1759241..1759735	+	Halomicrobium_mukohataei_DSM_12286_uid59107	NC_013202	1813	arCOG00779	159				J	RplO	Ribosomal protein L15
257387899	1759737..1761251	+	Halomicrobium_mukohataei_DSM_12286_uid59107	NC_013202	1814	arCOG04169	168	+	9		U	SecY	Preprotein translocase subunit SecY
257387900	1761437..1761931	+	Halomicrobium_mukohataei_DSM_12286_uid59107	NC_013202	1815	arCOG13181	1		2		S	-	Uncharacterized conserved protein
257387901	1762041..1762565	+	Halomicrobium_mukohataei_DSM_12286_uid59107	NC_013202	1816	arCOG08193	1				S	-	Uncharacterized conserved protein
257387902	1762573..1764069	-	Halomicrobium_mukohataei_DSM_12286_uid59107	NC_013202	1817	arCOG00105	1				H	CobQ	Cobyric acid synthase
===	336252417	7	Halopiger_xanaduensis_SH_6_uid68105	NC_015666
336252414	329462..329725	-	Halopiger_xanaduensis_SH_6_uid68105	NC_015666	318	-
336252415	330076..330420	+	Halopiger_xanaduensis_SH_6_uid68105	NC_015666	319	-
336252416	330413..330745	+	Halopiger_xanaduensis_SH_6_uid68105	NC_015666	320	-
336252417	330862..332325	-	Halopiger_xanaduensis_SH_6_uid68105	NC_015666	321	arCOG04169	168	+	8		U	SecY	Preprotein translocase subunit SecY
336252418	332328..332840	-	Halopiger_xanaduensis_SH_6_uid68105	NC_015666	322	arCOG00779	159				J	RplO	Ribosomal protein L15
336252419	332843..333310	-	Halopiger_xanaduensis_SH_6_uid68105	NC_015666	323	arCOG04086	149				J	RpmD	Ribosomal protein L30
336252420	333310..333981	-	Halopiger_xanaduensis_SH_6_uid68105	NC_015666	324	arCOG04087	147				J	RpsE	Ribosomal protein S5
===	385804218	7	Haloquadratum_walsbyi_C23_uid162019	NC_017459
385804214	2223767..2224027	-	Haloquadratum_walsbyi_C23_uid162019	NC_017459	1779	-
385804215	2224496..2224840	-	Haloquadratum_walsbyi_C23_uid162019	NC_017459	1780	arCOG14260	1				S	-	Uncharacterized conserved protein
385804216	2224897..2225241	-	Haloquadratum_walsbyi_C23_uid162019	NC_017459	1781	arCOG14261	1				S	-	Uncharacterized conserved protein
385804218	2225757..2227226	-	Haloquadratum_walsbyi_C23_uid162019	NC_017459	1782	arCOG04169	168	+	9		U	SecY	Preprotein translocase subunit SecY
385804219	2227242..2227736	-	Haloquadratum_walsbyi_C23_uid162019	NC_017459	1783	arCOG00779	159				J	RplO	Ribosomal protein L15
385804220	2227733..2228197	-	Haloquadratum_walsbyi_C23_uid162019	NC_017459	1784	arCOG04086	149				J	RpmD	Ribosomal protein L30
385804221	2228197..2228856	-	Haloquadratum_walsbyi_C23_uid162019	NC_017459	1785	arCOG04087	147				J	RpsE	Ribosomal protein S5
===	110668718	7	Haloquadratum_walsbyi_DSM_16790_uid58673	NC_008212
110668715	2125317..2125553	+	Haloquadratum_walsbyi_DSM_16790_uid58673	NC_008212	1738	arCOG12175	1				S	-	Uncharacterized conserved protein
110668716	2125671..2126036	-	Haloquadratum_walsbyi_DSM_16790_uid58673	NC_008212	1739	arCOG12176	1		4		S	-	Uncharacterized conserved protein
110668717	2126475..2126711	+	Haloquadratum_walsbyi_DSM_16790_uid58673	NC_008212	1740	arCOG12177	1				S	-	Uncharacterized conserved protein
110668718	2126989..2128458	-	Haloquadratum_walsbyi_DSM_16790_uid58673	NC_008212	1741	arCOG04169	168	+	9		U	SecY	Preprotein translocase subunit SecY
110668719	2128474..2128968	-	Haloquadratum_walsbyi_DSM_16790_uid58673	NC_008212	1742	arCOG00779	159				J	RplO	Ribosomal protein L15
110668720	2128965..2129429	-	Haloquadratum_walsbyi_DSM_16790_uid58673	NC_008212	1743	arCOG04086	149				J	RpmD	Ribosomal protein L30
110668721	2129429..2130088	-	Haloquadratum_walsbyi_DSM_16790_uid58673	NC_008212	1744	arCOG04087	147				J	RpsE	Ribosomal protein S5
===	529078355	7	Halorhabdus_tiamatea_SARL4B_uid214082	NC_021921
529078352	1960820..1962808	-	Halorhabdus_tiamatea_SARL4B_uid214082	NC_021921	1892	arCOG02333	2				T	-	Signal transduction histidine kinase, contains REC and PAS domains
529078353	1963013..1964020	+	Halorhabdus_tiamatea_SARL4B_uid214082	NC_021921	1893	arCOG03323	2				H	HemE	Uroporphyrinogen-III decarboxylase
529078354	1964034..1965077	-	Halorhabdus_tiamatea_SARL4B_uid214082	NC_021921	1894	arCOG05373	2				H	HemH	Protoheme ferro-lyase
529078355	1965496..1966950	-	Halorhabdus_tiamatea_SARL4B_uid214082	NC_021921	1895	arCOG04169	168	+	8		U	SecY	Preprotein translocase subunit SecY
529078356	1966953..1967438	-	Halorhabdus_tiamatea_SARL4B_uid214082	NC_021921	1896	arCOG00779	159				J	RplO	Ribosomal protein L15
529078357	1967438..1967902	-	Halorhabdus_tiamatea_SARL4B_uid214082	NC_021921	1897	arCOG04086	149				J	RpmD	Ribosomal protein L30
529078358	1967902..1968537	-	Halorhabdus_tiamatea_SARL4B_uid214082	NC_021921	1898	arCOG04087	147				J	RpsE	Ribosomal protein S5
===	257053382	7	Halorhabdus_utahensis_DSM_12940_uid59189	NC_013158
257053379	2351635..2352267	+	Halorhabdus_utahensis_DSM_12940_uid59189	NC_013158	2289	arCOG04087	147				J	RpsE	Ribosomal protein S5
257053380	2352267..2352731	+	Halorhabdus_utahensis_DSM_12940_uid59189	NC_013158	2290	arCOG04086	149				J	RpmD	Ribosomal protein L30
257053381	2352731..2353216	+	Halorhabdus_utahensis_DSM_12940_uid59189	NC_013158	2291	arCOG00779	159				J	RplO	Ribosomal protein L15
257053382	2353219..2354694	+	Halorhabdus_utahensis_DSM_12940_uid59189	NC_013158	2292	arCOG04169	168	+	11		U	SecY	Preprotein translocase subunit SecY
257053383	2354839..2355882	+	Halorhabdus_utahensis_DSM_12940_uid59189	NC_013158	2293	arCOG05373	2				H	HemH	Protoheme ferro-lyase
257053384	2355895..2356902	-	Halorhabdus_utahensis_DSM_12940_uid59189	NC_013158	2294	arCOG03323	2				H	HemE	Uroporphyrinogen-III decarboxylase
257053385	2357085..2359100	+	Halorhabdus_utahensis_DSM_12940_uid59189	NC_013158	2295	arCOG02333	2				T	-	Signal transduction histidine kinase, contains REC and PAS domains
===	222480834	7	Halorubrum_lacusprofundi_ATCC_49239_uid58807	NC_012029
222480831	2412202..2412726	+	Halorubrum_lacusprofundi_ATCC_49239_uid58807	NC_012029	2392	arCOG04787	1		4		R	-	Predicted transporter component
222480832	2412723..2413178	+	Halorubrum_lacusprofundi_ATCC_49239_uid58807	NC_012029	2393	arCOG04788	1		4		R	-	Predicted transporter component
222480833	2413293..2414594	+	Halorubrum_lacusprofundi_ATCC_49239_uid58807	NC_012029	2394	arCOG01107	1				E	ArgE	Acetylornithine deacetylase/Succinyl-diaminopimelate desuccinylase or related deacylase
222480834	2414729..2416207	-	Halorubrum_lacusprofundi_ATCC_49239_uid58807	NC_012029	2395	arCOG04169	168	+	9		U	SecY	Preprotein translocase subunit SecY
222480835	2416211..2416708	-	Halorubrum_lacusprofundi_ATCC_49239_uid58807	NC_012029	2396	arCOG00779	159				J	RplO	Ribosomal protein L15
222480836	2416705..2417169	-	Halorubrum_lacusprofundi_ATCC_49239_uid58807	NC_012029	2397	arCOG04086	149				J	RpmD	Ribosomal protein L30
222480837	2417169..2417816	-	Halorubrum_lacusprofundi_ATCC_49239_uid58807	NC_012029	2398	arCOG04087	147				J	RpsE	Ribosomal protein S5
===	284165515	7	Haloterrigena_turkmenica_DSM_5511_uid43501	NC_013743
284165512	2306739..2307395	+	Haloterrigena_turkmenica_DSM_5511_uid43501	NC_013743	2217	arCOG04087	147				J	RpsE	Ribosomal protein S5
284165513	2307395..2307862	+	Haloterrigena_turkmenica_DSM_5511_uid43501	NC_013743	2218	arCOG04086	149				J	RpmD	Ribosomal protein L30
284165514	2307865..2308365	+	Haloterrigena_turkmenica_DSM_5511_uid43501	NC_013743	2219	arCOG00779	159				J	RplO	Ribosomal protein L15
284165515	2308369..2309871	+	Haloterrigena_turkmenica_DSM_5511_uid43501	NC_013743	2220	arCOG04169	168	+	8		U	SecY	Preprotein translocase subunit SecY
284165516	2310093..2311262	+	Haloterrigena_turkmenica_DSM_5511_uid43501	NC_013743	2221	arCOG01278	1				I	PaaJ	Acetyl-CoA acetyltransferase
284165517	2311259..2311663	+	Haloterrigena_turkmenica_DSM_5511_uid43501	NC_013743	2222	arCOG04614	1				R	-	Predicted nucleic-acid-binding protein containing a Zn-ribbon
284165518	2311806..2312069	-	Haloterrigena_turkmenica_DSM_5511_uid43501	NC_013743	2223	arCOG08921	4		3		C	-	Caa(3)-type oxidase, subunit IV
===	433638910	7	Halovivax_ruber_XH_70_uid184819	NC_019964
433638907	1978772..1979122	+	Halovivax_ruber_XH_70_uid184819	NC_019964	1879	arCOG08921	4		3		C	-	Caa(3)-type oxidase, subunit IV
433638908	1979241..1980560	-	Halovivax_ruber_XH_70_uid184819	NC_019964	1880	arCOG01500	1				C	HybA	Fe-S-cluster-containing dehydrogenase component
433638909	1980825..1981199	+	Halovivax_ruber_XH_70_uid184819	NC_019964	1881	arCOG10745	1				S	-	Uncharacterized conserved protein
433638910	1981280..1982740	-	Halovivax_ruber_XH_70_uid184819	NC_019964	1882	arCOG04169	168	+	8		U	SecY	Preprotein translocase subunit SecY
433638911	1982744..1983229	-	Halovivax_ruber_XH_70_uid184819	NC_019964	1883	arCOG00779	159				J	RplO	Ribosomal protein L15
433638912	1983232..1983699	-	Halovivax_ruber_XH_70_uid184819	NC_019964	1884	arCOG04086	149				J	RpmD	Ribosomal protein L30
433638913	1983696..1984349	-	Halovivax_ruber_XH_70_uid184819	NC_019964	1885	arCOG04087	147				J	RpsE	Ribosomal protein S5
===	124028178	7	Hyperthermus_butylicus_DSM_5456_uid57755	NC_008818
124028175	1318446..1319087	+	Hyperthermus_butylicus_DSM_5456_uid57755	NC_008818	1269	arCOG04087	147				J	RpsE	Ribosomal protein S5
124028176	1319119..1319673	+	Hyperthermus_butylicus_DSM_5456_uid57755	NC_008818	1270	arCOG04086	149				J	RpmD	Ribosomal protein L30
124028177	1319705..1320160	+	Hyperthermus_butylicus_DSM_5456_uid57755	NC_008818	1271	arCOG00779	159			SIGNAL	J	RplO	Ribosomal protein L15
124028178	1320384..1321778	+	Hyperthermus_butylicus_DSM_5456_uid57755	NC_008818	1272	arCOG04169	168	+	10		U	SecY	Preprotein translocase subunit SecY
124028179	1321893..1322510	+	Hyperthermus_butylicus_DSM_5456_uid57755	NC_008818	1273	arCOG01039	80				F	AdkA	Archaeal adenylate kinase
124028180	1322540..1323040	+	Hyperthermus_butylicus_DSM_5456_uid57755	NC_008818	1274	-			3
124028181	1323049..1323369	+	Hyperthermus_butylicus_DSM_5456_uid57755	NC_008818	1275	arCOG04168	52				J	RPL34A	Ribosomal protein L34E
===	156937986	7	Ignicoccus_hospitalis_KIN4_I_uid58365	NC_009776
156937983	1066501..1066719	-	Ignicoccus_hospitalis_KIN4_I_uid58365	NC_009776	1188	arCOG08842	1				K	PhnF	Transcriptional regulator, GntR family
156937984	1066899..1067174	-	Ignicoccus_hospitalis_KIN4_I_uid58365	NC_009776	1189	arCOG04168	52				J	RPL34A	Ribosomal protein L34E
156937985	1067208..1067816	-	Ignicoccus_hospitalis_KIN4_I_uid58365	NC_009776	1190	arCOG01039	80				F	AdkA	Archaeal adenylate kinase
156937986	1067813..1069252	-	Ignicoccus_hospitalis_KIN4_I_uid58365	NC_009776	1191	arCOG04169	168	+	10		U	SecY	Preprotein translocase subunit SecY
156937987	1069415..1070452	-	Ignicoccus_hospitalis_KIN4_I_uid58365	NC_009776	1192	arCOG00324	1				R	AcuC	Deacetylase, including yeast histone deacetylase and acetoin utilization protein
156937988	1070489..1072843	-	Ignicoccus_hospitalis_KIN4_I_uid58365	NC_009776	1193	arCOG01672	1			SIGNAL	R	-	Predicted solute binding protein
156937989	1072902..1073354	-	Ignicoccus_hospitalis_KIN4_I_uid58365	NC_009776	1194	arCOG01530	1				H	MoaC	Molybdenum cofactor biosynthesis enzyme
===	305662614	7	Ignisphaera_aggregans_DSM_17230_uid51875	NC_014471
305662611	146846..147478	+	Ignisphaera_aggregans_DSM_17230_uid51875	NC_014471	166	arCOG04087	147				J	RpsE	Ribosomal protein S5
305662612	147486..147977	+	Ignisphaera_aggregans_DSM_17230_uid51875	NC_014471	167	arCOG04086	149				J	RpmD	Ribosomal protein L30
305662613	147979..148431	+	Ignisphaera_aggregans_DSM_17230_uid51875	NC_014471	168	arCOG00779	159				J	RplO	Ribosomal protein L15
305662614	148559..149923	+	Ignisphaera_aggregans_DSM_17230_uid51875	NC_014471	169	arCOG04169	168	+	10		U	SecY	Preprotein translocase subunit SecY
305662615	149925..150398	+	Ignisphaera_aggregans_DSM_17230_uid51875	NC_014471	170	-			3
305662616	150531..150824	+	Ignisphaera_aggregans_DSM_17230_uid51875	NC_014471	171	arCOG04168	52				J	RPL34A	Ribosomal protein L34E
305662617	150814..151356	+	Ignisphaera_aggregans_DSM_17230_uid51875	NC_014471	172	arCOG01037	47				F	Cmk	Cytidylate kinase
===	330835802	7	Metallosphaera_cuprina_Ar_4_uid66329	NC_015435
330835799	1762871..1763401	-	Metallosphaera_cuprina_Ar_4_uid66329	NC_015435	1932	arCOG01037	47				F	Cmk	Cytidylate kinase
330835800	1763654..1764097	-	Metallosphaera_cuprina_Ar_4_uid66329	NC_015435	1933	arCOG07287	20		3		S	-	Uncharacterized conserved protein
330835801	1764099..1764683	-	Metallosphaera_cuprina_Ar_4_uid66329	NC_015435	1934	arCOG01039	80				F	AdkA	Archaeal adenylate kinase
330835802	1764685..1766076	-	Metallosphaera_cuprina_Ar_4_uid66329	NC_015435	1935	arCOG04169	168	+	11		U	SecY	Preprotein translocase subunit SecY
330835803	1766093..1766527	-	Metallosphaera_cuprina_Ar_4_uid66329	NC_015435	1936	arCOG00779	159			SIGNAL	J	RplO	Ribosomal protein L15
330835804	1766528..1766986	-	Metallosphaera_cuprina_Ar_4_uid66329	NC_015435	1937	arCOG04086	149				J	RpmD	Ribosomal protein L30
330835805	1766992..1767636	-	Metallosphaera_cuprina_Ar_4_uid66329	NC_015435	1938	arCOG04087	147				J	RpsE	Ribosomal protein S5
===	146302899	7	Metallosphaera_sedula_DSM_5348_uid58717	NC_009440
146302896	93171..93815	+	Metallosphaera_sedula_DSM_5348_uid58717	NC_009440	111	arCOG04087	147				J	RpsE	Ribosomal protein S5
146302897	93823..94284	+	Metallosphaera_sedula_DSM_5348_uid58717	NC_009440	112	arCOG04086	149				J	RpmD	Ribosomal protein L30
146302898	94286..94720	+	Metallosphaera_sedula_DSM_5348_uid58717	NC_009440	113	arCOG00779	159			SIGNAL	J	RplO	Ribosomal protein L15
146302899	94737..96128	+	Metallosphaera_sedula_DSM_5348_uid58717	NC_009440	114	arCOG04169	168	+	10		U	SecY	Preprotein translocase subunit SecY
146302900	96131..96715	+	Metallosphaera_sedula_DSM_5348_uid58717	NC_009440	115	arCOG01039	80				F	AdkA	Archaeal adenylate kinase
146302901	96717..97160	+	Metallosphaera_sedula_DSM_5348_uid58717	NC_009440	116	arCOG07287	20		3		S	-	Uncharacterized conserved protein
146302902	97168..97416	+	Metallosphaera_sedula_DSM_5348_uid58717	NC_009440	117	arCOG04168	52				J	RPL34A	Ribosomal protein L34E
===	325958555	7	Methanobacterium_AL_21_uid63623	NC_015216
325958552	759742..760389	+	Methanobacterium_AL_21_uid63623	NC_015216	793	arCOG04087	147				J	RpsE	Ribosomal protein S5
325958553	760380..760859	+	Methanobacterium_AL_21_uid63623	NC_015216	794	arCOG04086	149				J	RpmD	Ribosomal protein L30
325958554	760934..761371	+	Methanobacterium_AL_21_uid63623	NC_015216	795	arCOG00779	159			SIGNAL	J	RplO	Ribosomal protein L15
325958555	761413..762759	+	Methanobacterium_AL_21_uid63623	NC_015216	796	arCOG04169	168	+	10		U	SecY	Preprotein translocase subunit SecY
325958556	762761..763321	+	Methanobacterium_AL_21_uid63623	NC_015216	797	arCOG01039	80				F	AdkA	Archaeal adenylate kinase
325958557	763336..763917	+	Methanobacterium_AL_21_uid63623	NC_015216	798	arCOG02673	77		4		U	-	OxaA/SpoJ/YidC translocase/secretase, sec-independent itegration of nascent memrane proteins into membrane
325958558	764139..764405	+	Methanobacterium_AL_21_uid63623	NC_015216	799	arCOG04168	52				J	RPL34A	Ribosomal protein L34E
===	566002800	7	Methanobacterium_MB1_uid231690	NC_023044
566002797	758072..758719	+	Methanobacterium_MB1_uid231690	NC_023044	771	arCOG04087	147				J	RpsE	Ribosomal protein S5
566002798	758730..759182	+	Methanobacterium_MB1_uid231690	NC_023044	772	arCOG04086	149				J	RpmD	Ribosomal protein L30
566002799	759247..759684	+	Methanobacterium_MB1_uid231690	NC_023044	773	arCOG00779	159				J	RplO	Ribosomal protein L15
566002800	759725..761068	+	Methanobacterium_MB1_uid231690	NC_023044	774	arCOG04169	168	+	10		U	SecY	Preprotein translocase subunit SecY
566002801	761069..761626	+	Methanobacterium_MB1_uid231690	NC_023044	775	arCOG01039	80				F	AdkA	Archaeal adenylate kinase
566002802	761766..762335	+	Methanobacterium_MB1_uid231690	NC_023044	776	arCOG02673	77		4		U	-	OxaA/SpoJ/YidC translocase/secretase, sec-independent itegration of nascent memrane proteins into membrane
566002803	762401..762685	+	Methanobacterium_MB1_uid231690	NC_023044	777	arCOG04168	52				J	RPL34A	Ribosomal protein L34E
===	333987655	7	Methanobacterium_SWAN_1_uid67359	NC_015574
333987652	1568489..1568755	-	Methanobacterium_SWAN_1_uid67359	NC_015574	1410	arCOG04168	52				J	RPL34A	Ribosomal protein L34E
333987653	1568995..1569558	-	Methanobacterium_SWAN_1_uid67359	NC_015574	1411	arCOG02673	77		4		U	-	OxaA/SpoJ/YidC translocase/secretase, sec-independent itegration of nascent memrane proteins into membrane
333987654	1569786..1570343	-	Methanobacterium_SWAN_1_uid67359	NC_015574	1412	arCOG01039	80				F	AdkA	Archaeal adenylate kinase
333987655	1570344..1571690	-	Methanobacterium_SWAN_1_uid67359	NC_015574	1413	arCOG04169	168	+	10		U	SecY	Preprotein translocase subunit SecY
333987656	1571819..1572256	-	Methanobacterium_SWAN_1_uid67359	NC_015574	1414	arCOG00779	159			SIGNAL	J	RplO	Ribosomal protein L15
333987657	1572369..1572827	-	Methanobacterium_SWAN_1_uid67359	NC_015574	1415	arCOG04086	149				J	RpmD	Ribosomal protein L30
333987658	1572843..1573487	-	Methanobacterium_SWAN_1_uid67359	NC_015574	1416	arCOG04087	147				J	RpsE	Ribosomal protein S5
===	509155339	7	Methanobrevibacter_AbM4_uid206516	NC_021355
509155336	1495488..1495754	-	Methanobrevibacter_AbM4_uid206516	NC_021355	1208	arCOG04168	52				J	RPL34A	Ribosomal protein L34E
509155337	1496022..1496603	-	Methanobrevibacter_AbM4_uid206516	NC_021355	1209	arCOG02673	77		3		U	-	OxaA/SpoJ/YidC translocase/secretase, sec-independent itegration of nascent memrane proteins into membrane
509155338	1496643..1497200	-	Methanobrevibacter_AbM4_uid206516	NC_021355	1210	arCOG01039	80				F	AdkA	Archaeal adenylate kinase
509155339	1497224..1498585	-	Methanobrevibacter_AbM4_uid206516	NC_021355	1211	arCOG04169	168	+	10		U	SecY	Preprotein translocase subunit SecY
509155340	1498659..1499096	-	Methanobrevibacter_AbM4_uid206516	NC_021355	1212	arCOG00779	159				J	RplO	Ribosomal protein L15
509155341	1499109..1499567	-	Methanobrevibacter_AbM4_uid206516	NC_021355	1213	arCOG04086	149				J	RpmD	Ribosomal protein L30
509155342	1499579..1500223	-	Methanobrevibacter_AbM4_uid206516	NC_021355	1214	arCOG04087	147				J	RpsE	Ribosomal protein S5
===	288560132	7	Methanobrevibacter_ruminantium_M1_uid45857	NC_013790
288560129	1130653..1131294	+	Methanobrevibacter_ruminantium_M1_uid45857	NC_013790	871	arCOG04087	147				J	RpsE	Ribosomal protein S5
288560130	1131306..1131764	+	Methanobrevibacter_ruminantium_M1_uid45857	NC_013790	872	arCOG04086	149				J	RpmD	Ribosomal protein L30
288560131	1131777..1132220	+	Methanobrevibacter_ruminantium_M1_uid45857	NC_013790	873	arCOG00779	159				J	RplO	Ribosomal protein L15
288560132	1132821..1134191	+	Methanobrevibacter_ruminantium_M1_uid45857	NC_013790	874	arCOG04169	168	+	10		U	SecY	Preprotein translocase subunit SecY
288560133	1134359..1134916	+	Methanobrevibacter_ruminantium_M1_uid45857	NC_013790	875	arCOG01039	80				F	AdkA	Archaeal adenylate kinase
288560134	1135261..1135869	+	Methanobrevibacter_ruminantium_M1_uid45857	NC_013790	876	arCOG02673	77		5		U	-	OxaA/SpoJ/YidC translocase/secretase, sec-independent itegration of nascent memrane proteins into membrane
288560135	1136337..1136603	+	Methanobrevibacter_ruminantium_M1_uid45857	NC_013790	877	arCOG04168	52				J	RPL34A	Ribosomal protein L34E
===	148642798	7	Methanobrevibacter_smithii_ATCC_35061_uid58827	NC_009515
148642795	707691..707957	-	Methanobrevibacter_smithii_ATCC_35061_uid58827	NC_009515	733	arCOG04168	52				J	RPL34A	Ribosomal protein L34E
148642796	708075..708650	-	Methanobrevibacter_smithii_ATCC_35061_uid58827	NC_009515	734	arCOG02673	77		4		U	-	OxaA/SpoJ/YidC translocase/secretase, sec-independent itegration of nascent memrane proteins into membrane
148642797	708660..709220	-	Methanobrevibacter_smithii_ATCC_35061_uid58827	NC_009515	735	arCOG01039	80				F	AdkA	Archaeal adenylate kinase
148642798	709261..710625	-	Methanobrevibacter_smithii_ATCC_35061_uid58827	NC_009515	736	arCOG04169	168	+	9		U	SecY	Preprotein translocase subunit SecY
148642799	710663..711100	-	Methanobrevibacter_smithii_ATCC_35061_uid58827	NC_009515	737	arCOG00779	159				J	RplO	Ribosomal protein L15
148642800	711110..711568	-	Methanobrevibacter_smithii_ATCC_35061_uid58827	NC_009515	738	arCOG04086	149				J	RpmD	Ribosomal protein L30
148642801	711582..712223	-	Methanobrevibacter_smithii_ATCC_35061_uid58827	NC_009515	739	arCOG04087	147				J	RpsE	Ribosomal protein S5
===	289193215	7	Methanocaldococcus_FS406_22_uid42499	NC_013887
289193212	1682828..1683481	+	Methanocaldococcus_FS406_22_uid42499	NC_013887	1716	arCOG04087	147				J	RpsE	Ribosomal protein S5
289193213	1683545..1684009	+	Methanocaldococcus_FS406_22_uid42499	NC_013887	1717	arCOG04086	149				J	RpmD	Ribosomal protein L30
289193214	1684021..1684452	+	Methanocaldococcus_FS406_22_uid42499	NC_013887	1718	arCOG00779	159			SIGNAL	J	RplO	Ribosomal protein L15
289193215	1684759..1686069	+	Methanocaldococcus_FS406_22_uid42499	NC_013887	1719	arCOG04169	168	+	10		U	SecY	Preprotein translocase subunit SecY
289193216	1686226..1686804	+	Methanocaldococcus_FS406_22_uid42499	NC_013887	1720	arCOG01039	80				F	AdkA	Archaeal adenylate kinase
289193217	1686854..1687450	+	Methanocaldococcus_FS406_22_uid42499	NC_013887	1721	arCOG02673	77		4		U	-	OxaA/SpoJ/YidC translocase/secretase, sec-independent itegration of nascent memrane proteins into membrane
289193218	1687472..1688080	-	Methanocaldococcus_FS406_22_uid42499	NC_013887	1722	arCOG02408	4				S	-	Uncharacterized conserved protein, LabA family
===	256810623	7	Methanocaldococcus_fervens_AG86_uid59347	NC_013156
256810620	635605..636192	+	Methanocaldococcus_fervens_AG86_uid59347	NC_013156	647	arCOG02408	4				S	-	Uncharacterized conserved protein, LabA family
256810621	636203..636799	-	Methanocaldococcus_fervens_AG86_uid59347	NC_013156	648	arCOG02673	77		4		U	-	OxaA/SpoJ/YidC translocase/secretase, sec-independent itegration of nascent memrane proteins into membrane
256810622	636851..637429	-	Methanocaldococcus_fervens_AG86_uid59347	NC_013156	649	arCOG01039	80				F	AdkA	Archaeal adenylate kinase
256810623	637532..638842	-	Methanocaldococcus_fervens_AG86_uid59347	NC_013156	650	arCOG04169	168	+	10		U	SecY	Preprotein translocase subunit SecY
256810624	639146..639577	-	Methanocaldococcus_fervens_AG86_uid59347	NC_013156	651	arCOG00779	159			SIGNAL	J	RplO	Ribosomal protein L15
256810625	639589..640053	-	Methanocaldococcus_fervens_AG86_uid59347	NC_013156	652	arCOG04086	149				J	RpmD	Ribosomal protein L30
256810626	640116..640769	-	Methanocaldococcus_fervens_AG86_uid59347	NC_013156	653	arCOG04087	147				J	RpsE	Ribosomal protein S5
===	296109297	7	Methanocaldococcus_infernus_ME_uid48803	NC_014122
296109294	552687..553832	+	Methanocaldococcus_infernus_ME_uid48803	NC_014122	606	arCOG00032	1				R	-	SAM-dependent methyltransferase fused to PUA domain
296109295	553839..554420	-	Methanocaldococcus_infernus_ME_uid48803	NC_014122	607	arCOG02673	77		3		U	-	OxaA/SpoJ/YidC translocase/secretase, sec-independent itegration of nascent memrane proteins into membrane
296109296	554426..554998	-	Methanocaldococcus_infernus_ME_uid48803	NC_014122	608	arCOG01039	80				F	AdkA	Archaeal adenylate kinase
296109297	555001..556314	-	Methanocaldococcus_infernus_ME_uid48803	NC_014122	609	arCOG04169	168	+	10		U	SecY	Preprotein translocase subunit SecY
296109298	556533..556964	-	Methanocaldococcus_infernus_ME_uid48803	NC_014122	610	arCOG00779	159			SIGNAL	J	RplO	Ribosomal protein L15
296109299	556978..557442	-	Methanocaldococcus_infernus_ME_uid48803	NC_014122	611	arCOG04086	149				J	RpmD	Ribosomal protein L30
296109300	557452..558105	-	Methanocaldococcus_infernus_ME_uid48803	NC_014122	612	arCOG04087	147				J	RpsE	Ribosomal protein S5
===	15668655	7	Methanocaldococcus_jannaschii_DSM_2661_uid57713	NC_000909
15668652	418433..419086	+	Methanocaldococcus_jannaschii_DSM_2661_uid57713	NC_000909	484	arCOG04087	147				J	RpsE	Ribosomal protein S5
15668653	419152..419616	+	Methanocaldococcus_jannaschii_DSM_2661_uid57713	NC_000909	485	arCOG04086	149				J	RpmD	Ribosomal protein L30
15668654	419628..420059	+	Methanocaldococcus_jannaschii_DSM_2661_uid57713	NC_000909	486	arCOG00779	159			SIGNAL	J	RplO	Ribosomal protein L15
15668655	420373..421683	+	Methanocaldococcus_jannaschii_DSM_2661_uid57713	NC_000909	487	arCOG04169	168	+	9		U	SecY	Preprotein translocase subunit SecY
15668656	421826..422413	+	Methanocaldococcus_jannaschii_DSM_2661_uid57713	NC_000909	488	arCOG01039	80			SIGNAL	F	AdkA	Archaeal adenylate kinase
15668657	422467..423063	+	Methanocaldococcus_jannaschii_DSM_2661_uid57713	NC_000909	489	arCOG02673	77		4		U	-	OxaA/SpoJ/YidC translocase/secretase, sec-independent itegration of nascent memrane proteins into membrane
15668658	423068..423790	-	Methanocaldococcus_jannaschii_DSM_2661_uid57713	NC_000909	490	arCOG02408	4		1		S	-	Uncharacterized conserved protein, LabA family
===	261402333	7	Methanocaldococcus_vulcanius_M7_uid41131	NC_013407
261402330	206034..206684	+	Methanocaldococcus_vulcanius_M7_uid41131	NC_013407	199	arCOG02408	4				S	-	Uncharacterized conserved protein, LabA family
261402331	206847..207443	-	Methanocaldococcus_vulcanius_M7_uid41131	NC_013407	200	arCOG02673	77		4		U	-	OxaA/SpoJ/YidC translocase/secretase, sec-independent itegration of nascent memrane proteins into membrane
261402332	207579..208157	-	Methanocaldococcus_vulcanius_M7_uid41131	NC_013407	201	arCOG01039	80				F	AdkA	Archaeal adenylate kinase
261402333	208280..209590	-	Methanocaldococcus_vulcanius_M7_uid41131	NC_013407	202	arCOG04169	168	+	9		U	SecY	Preprotein translocase subunit SecY
261402334	209883..210314	-	Methanocaldococcus_vulcanius_M7_uid41131	NC_013407	203	arCOG00779	159			SIGNAL	J	RplO	Ribosomal protein L15
261402335	210330..210794	-	Methanocaldococcus_vulcanius_M7_uid41131	NC_013407	204	arCOG04086	149				J	RpmD	Ribosomal protein L30
261402336	210892..211545	-	Methanocaldococcus_vulcanius_M7_uid41131	NC_013407	205	arCOG04087	147				J	RpsE	Ribosomal protein S5
===	147919310	7	Methanocella_arvoryzae_MRE50_uid61623	NC_009464
147919307	639766..640419	-	Methanocella_arvoryzae_MRE50_uid61623	NC_009464	625	arCOG02673	77		4		U	-	OxaA/SpoJ/YidC translocase/secretase, sec-independent itegration of nascent memrane proteins into membrane
147919308	640479..641102	-	Methanocella_arvoryzae_MRE50_uid61623	NC_009464	626	arCOG02673	77		4		U	-	OxaA/SpoJ/YidC translocase/secretase, sec-independent itegration of nascent memrane proteins into membrane
147919309	641234..641884	-	Methanocella_arvoryzae_MRE50_uid61623	NC_009464	627	arCOG01046	13				F	Adk	Adenylate kinase or related kinase
147919310	641891..643417	-	Methanocella_arvoryzae_MRE50_uid61623	NC_009464	628	arCOG04169	168	+	10		U	SecY	Preprotein translocase subunit SecY
147919311	643436..643876	-	Methanocella_arvoryzae_MRE50_uid61623	NC_009464	629	arCOG00779	159				J	RplO	Ribosomal protein L15
147919312	643882..644343	-	Methanocella_arvoryzae_MRE50_uid61623	NC_009464	630	arCOG04086	149				J	RpmD	Ribosomal protein L30
147919313	644343..644981	-	Methanocella_arvoryzae_MRE50_uid61623	NC_009464	631	arCOG04087	147				J	RpsE	Ribosomal protein S5
===	383319777	7	Methanocella_conradii_HZ254_uid157911	NC_017034
383319774	1287257..1287880	+	Methanocella_conradii_HZ254_uid157911	NC_017034	1321	arCOG04087	147				J	RpsE	Ribosomal protein S5
383319775	1287880..1288341	+	Methanocella_conradii_HZ254_uid157911	NC_017034	1322	arCOG04086	149				J	RpmD	Ribosomal protein L30
383319776	1288346..1288786	+	Methanocella_conradii_HZ254_uid157911	NC_017034	1323	arCOG00779	159				J	RplO	Ribosomal protein L15
383319777	1288810..1290330	+	Methanocella_conradii_HZ254_uid157911	NC_017034	1324	arCOG04169	168	+	10		U	SecY	Preprotein translocase subunit SecY
383319778	1290332..1290982	+	Methanocella_conradii_HZ254_uid157911	NC_017034	1325	arCOG01046	13				F	Adk	Adenylate kinase or related kinase
383319779	1291005..1291670	+	Methanocella_conradii_HZ254_uid157911	NC_017034	1326	arCOG02673	77		4		U	-	OxaA/SpoJ/YidC translocase/secretase, sec-independent itegration of nascent memrane proteins into membrane
383319780	1291667..1292194	+	Methanocella_conradii_HZ254_uid157911	NC_017034	1327	arCOG01037	47				F	Cmk	Cytidylate kinase
===	282164914	7	Methanocella_paludicola_SANAE_uid42887	NC_013665
282164911	2208517..2209140	+	Methanocella_paludicola_SANAE_uid42887	NC_013665	2241	arCOG04087	147				J	RpsE	Ribosomal protein S5
282164912	2209140..2209601	+	Methanocella_paludicola_SANAE_uid42887	NC_013665	2242	arCOG04086	149				J	RpmD	Ribosomal protein L30
282164913	2209598..2210047	+	Methanocella_paludicola_SANAE_uid42887	NC_013665	2243	arCOG00779	159				J	RplO	Ribosomal protein L15
282164914	2210080..2211600	+	Methanocella_paludicola_SANAE_uid42887	NC_013665	2244	arCOG04169	168	+	10		U	SecY	Preprotein translocase subunit SecY
282164915	2211621..2212271	+	Methanocella_paludicola_SANAE_uid42887	NC_013665	2245	arCOG01046	13				F	Adk	Adenylate kinase or related kinase
282164916	2212312..2212962	+	Methanocella_paludicola_SANAE_uid42887	NC_013665	2246	arCOG02673	77		4		U	-	OxaA/SpoJ/YidC translocase/secretase, sec-independent itegration of nascent memrane proteins into membrane
282164917	2212959..2213492	+	Methanocella_paludicola_SANAE_uid42887	NC_013665	2247	arCOG01037	47				F	Cmk	Cytidylate kinase
===	91772106	7	Methanococcoides_burtonii_DSM_6242_uid58023	NC_007955
91772103	10384..11019	+	Methanococcoides_burtonii_DSM_6242_uid58023	NC_007955	21	arCOG04087	147				J	RpsE	Ribosomal protein S5
91772104	11022..11483	+	Methanococcoides_burtonii_DSM_6242_uid58023	NC_007955	22	arCOG04086	149				J	RpmD	Ribosomal protein L30
91772105	11488..11931	+	Methanococcoides_burtonii_DSM_6242_uid58023	NC_007955	23	arCOG00779	159			SIGNAL	J	RplO	Ribosomal protein L15
91772106	12037..13515	+	Methanococcoides_burtonii_DSM_6242_uid58023	NC_007955	24	arCOG04169	168	+	10		U	SecY	Preprotein translocase subunit SecY
91772107	13537..14184	+	Methanococcoides_burtonii_DSM_6242_uid58023	NC_007955	25	arCOG01046	13				F	Adk	Adenylate kinase or related kinase
91772108	14204..14824	+	Methanococcoides_burtonii_DSM_6242_uid58023	NC_007955	26	arCOG02673	77		4		U	-	OxaA/SpoJ/YidC translocase/secretase, sec-independent itegration of nascent memrane proteins into membrane
91772109	14827..15354	+	Methanococcoides_burtonii_DSM_6242_uid58023	NC_007955	27	arCOG01037	47				F	Cmk	Cytidylate kinase
===	150401829	7	Methanococcus_aeolicus_Nankai_3_uid58823	NC_009635
150401826	1459181..1459846	+	Methanococcus_aeolicus_Nankai_3_uid58823	NC_009635	1387	arCOG04087	147				J	RpsE	Ribosomal protein S5
150401827	1460126..1460590	+	Methanococcus_aeolicus_Nankai_3_uid58823	NC_009635	1388	arCOG04086	149				J	RpmD	Ribosomal protein L30
150401828	1460667..1461098	+	Methanococcus_aeolicus_Nankai_3_uid58823	NC_009635	1389	arCOG00779	159				J	RplO	Ribosomal protein L15
150401829	1461447..1462778	+	Methanococcus_aeolicus_Nankai_3_uid58823	NC_009635	1390	arCOG04169	168	+	10		U	SecY	Preprotein translocase subunit SecY
150401830	1462888..1463787	-	Methanococcus_aeolicus_Nankai_3_uid58823	NC_009635	1391	arCOG03199	9		7		M	Rfe	UDP-N-acetylmuramyl pentapeptide phosphotransferase/UDP-N-acetylglucosamine-1-phosphate transferase
150401831	1464109..1466724	+	Methanococcus_aeolicus_Nankai_3_uid58823	NC_009635	1392	arCOG02044	9		13		M	AglB	Oligosaccharyltransferase membrane subunit
150401832	1467007..1467549	+	Methanococcus_aeolicus_Nankai_3_uid58823	NC_009635	1393	arCOG01857	9				R	-	SpoU rRNA Methylase family enzyme
===	134045202	7	Methanococcus_maripaludis_C5_uid58741	NC_009135
134045199	129504..130043	-	Methanococcus_maripaludis_C5_uid58741	NC_009135	153	arCOG01857	9				R	-	SpoU rRNA Methylase family enzyme
134045200	130159..132720	-	Methanococcus_maripaludis_C5_uid58741	NC_009135	154	arCOG02044	9		13		M	AglB	Oligosaccharyltransferase membrane subunit
134045201	132819..133718	+	Methanococcus_maripaludis_C5_uid58741	NC_009135	155	arCOG03199	9		7		M	Rfe	UDP-N-acetylmuramyl pentapeptide phosphotransferase/UDP-N-acetylglucosamine-1-phosphate transferase
134045202	133747..135075	-	Methanococcus_maripaludis_C5_uid58741	NC_009135	156	arCOG04169	168	+	10		U	SecY	Preprotein translocase subunit SecY
134045203	135303..135734	-	Methanococcus_maripaludis_C5_uid58741	NC_009135	157	arCOG00779	159				J	RplO	Ribosomal protein L15
134045204	135749..136213	-	Methanococcus_maripaludis_C5_uid58741	NC_009135	158	arCOG04086	149				J	RpmD	Ribosomal protein L30
134045205	136245..136934	-	Methanococcus_maripaludis_C5_uid58741	NC_009135	159	arCOG04087	147				J	RpsE	Ribosomal protein S5
===	159905634	7	Methanococcus_maripaludis_C6_uid58947	NC_009975
159905631	1163262..1163801	-	Methanococcus_maripaludis_C6_uid58947	NC_009975	1235	arCOG01857	9				R	-	SpoU rRNA Methylase family enzyme
159905632	1163918..1166473	-	Methanococcus_maripaludis_C6_uid58947	NC_009975	1236	arCOG02044	9		13		M	AglB	Oligosaccharyltransferase membrane subunit
159905633	1166572..1167471	+	Methanococcus_maripaludis_C6_uid58947	NC_009975	1237	arCOG03199	9		7		M	Rfe	UDP-N-acetylmuramyl pentapeptide phosphotransferase/UDP-N-acetylglucosamine-1-phosphate transferase
159905634	1167501..1168829	-	Methanococcus_maripaludis_C6_uid58947	NC_009975	1238	arCOG04169	168	+	10		U	SecY	Preprotein translocase subunit SecY
159905635	1169056..1169487	-	Methanococcus_maripaludis_C6_uid58947	NC_009975	1239	arCOG00779	159				J	RplO	Ribosomal protein L15
159905636	1169502..1169966	-	Methanococcus_maripaludis_C6_uid58947	NC_009975	1240	arCOG04086	149				J	RpmD	Ribosomal protein L30
159905637	1170001..1170690	-	Methanococcus_maripaludis_C6_uid58947	NC_009975	1241	arCOG04087	147				J	RpsE	Ribosomal protein S5
===	150402591	7	Methanococcus_maripaludis_C7_uid58847	NC_009637
150402588	659747..660436	+	Methanococcus_maripaludis_C7_uid58847	NC_009637	658	arCOG04087	147				J	RpsE	Ribosomal protein S5
150402589	660471..660935	+	Methanococcus_maripaludis_C7_uid58847	NC_009637	659	arCOG04086	149				J	RpmD	Ribosomal protein L30
150402590	660950..661381	+	Methanococcus_maripaludis_C7_uid58847	NC_009637	660	arCOG00779	159				J	RplO	Ribosomal protein L15
150402591	661609..662937	+	Methanococcus_maripaludis_C7_uid58847	NC_009637	661	arCOG04169	168	+	10		U	SecY	Preprotein translocase subunit SecY
150402592	662968..663867	-	Methanococcus_maripaludis_C7_uid58847	NC_009637	662	arCOG03199	9		7		M	Rfe	UDP-N-acetylmuramyl pentapeptide phosphotransferase/UDP-N-acetylglucosamine-1-phosphate transferase
150402593	663966..666521	+	Methanococcus_maripaludis_C7_uid58847	NC_009637	663	arCOG02044	9		13		M	AglB	Oligosaccharyltransferase membrane subunit
150402594	666637..667176	+	Methanococcus_maripaludis_C7_uid58847	NC_009637	664	arCOG01857	9				R	-	SpoU rRNA Methylase family enzyme
===	45358985	7	Methanococcus_maripaludis_S2_uid58035	NC_005791
45358982	1391395..1392072	+	Methanococcus_maripaludis_S2_uid58035	NC_005791	1419	arCOG04087	147				J	RpsE	Ribosomal protein S5
45358983	1392104..1392568	+	Methanococcus_maripaludis_S2_uid58035	NC_005791	1420	arCOG04086	149				J	RpmD	Ribosomal protein L30
45358984	1392583..1393014	+	Methanococcus_maripaludis_S2_uid58035	NC_005791	1421	arCOG00779	159				J	RplO	Ribosomal protein L15
45358985	1393242..1394570	+	Methanococcus_maripaludis_S2_uid58035	NC_005791	1422	arCOG04169	168	+	10		U	SecY	Preprotein translocase subunit SecY
45358986	1394610..1395509	-	Methanococcus_maripaludis_S2_uid58035	NC_005791	1423	arCOG03199	9		7		M	Rfe	UDP-N-acetylmuramyl pentapeptide phosphotransferase/UDP-N-acetylglucosamine-1-phosphate transferase
45358987	1395606..1398164	+	Methanococcus_maripaludis_S2_uid58035	NC_005791	1424	arCOG02044	9		13		M	AglB	Oligosaccharyltransferase membrane subunit
45358988	1398277..1398816	+	Methanococcus_maripaludis_S2_uid58035	NC_005791	1425	arCOG01857	9				R	-	SpoU rRNA Methylase family enzyme
===	340624733	7	Methanococcus_maripaludis_X1_uid70729	NC_015847
340624730	1476436..1476900	+	Methanococcus_maripaludis_X1_uid70729	NC_015847	1546	arCOG04086	149				J	RpmD	Ribosomal protein L30
340624731	1476915..1477346	+	Methanococcus_maripaludis_X1_uid70729	NC_015847	1547	arCOG00779	159				J	RplO	Ribosomal protein L15
340624732	1477333..1477512	+	Methanococcus_maripaludis_X1_uid70729	NC_015847	1548	-				SIGNAL
340624733	1477574..1478902	+	Methanococcus_maripaludis_X1_uid70729	NC_015847	1549	arCOG04169	168	+	10		U	SecY	Preprotein translocase subunit SecY
340624734	1478943..1479842	-	Methanococcus_maripaludis_X1_uid70729	NC_015847	1550	arCOG03199	9		7		M	Rfe	UDP-N-acetylmuramyl pentapeptide phosphotransferase/UDP-N-acetylglucosamine-1-phosphate transferase
340624735	1479939..1482497	+	Methanococcus_maripaludis_X1_uid70729	NC_015847	1551	arCOG02044	9		13		M	AglB	Oligosaccharyltransferase membrane subunit
340624736	1482611..1483150	+	Methanococcus_maripaludis_X1_uid70729	NC_015847	1552	arCOG01857	9				R	-	SpoU rRNA Methylase family enzyme
===	150399484	7	Methanococcus_vannielii_SB_uid58767	NC_009634
150399481	773012..773689	+	Methanococcus_vannielii_SB_uid58767	NC_009634	721	arCOG04087	147				J	RpsE	Ribosomal protein S5
150399482	773724..774188	+	Methanococcus_vannielii_SB_uid58767	NC_009634	722	arCOG04086	149				J	RpmD	Ribosomal protein L30
150399483	774203..774634	+	Methanococcus_vannielii_SB_uid58767	NC_009634	723	arCOG00779	159				J	RplO	Ribosomal protein L15
150399484	774869..776200	+	Methanococcus_vannielii_SB_uid58767	NC_009634	724	arCOG04169	168	+	10		U	SecY	Preprotein translocase subunit SecY
150399485	776245..777150	-	Methanococcus_vannielii_SB_uid58767	NC_009634	725	arCOG03199	9		7		M	Rfe	UDP-N-acetylmuramyl pentapeptide phosphotransferase/UDP-N-acetylglucosamine-1-phosphate transferase
150399486	777249..779810	+	Methanococcus_vannielii_SB_uid58767	NC_009634	726	arCOG02044	9		13		M	AglB	Oligosaccharyltransferase membrane subunit
150399487	779890..780432	+	Methanococcus_vannielii_SB_uid58767	NC_009634	727	arCOG01857	9				R	-	SpoU rRNA Methylase family enzyme
===	297619565	7	Methanococcus_voltae_A3_uid49529	NC_014222
297619562	1187886..1188536	-	Methanococcus_voltae_A3_uid49529	NC_014222	1034	arCOG01857	9				R	-	SpoU rRNA Methylase family enzyme
297619563	1188719..1191472	-	Methanococcus_voltae_A3_uid49529	NC_014222	1035	arCOG02044	9		13		M	AglB	Oligosaccharyltransferase membrane subunit
297619564	1191889..1192821	+	Methanococcus_voltae_A3_uid49529	NC_014222	1036	arCOG03199	9		7		M	Rfe	UDP-N-acetylmuramyl pentapeptide phosphotransferase/UDP-N-acetylglucosamine-1-phosphate transferase
297619565	1193130..1194470	-	Methanococcus_voltae_A3_uid49529	NC_014222	1037	arCOG04169	168	+	10		U	SecY	Preprotein translocase subunit SecY
297619566	1195040..1195471	-	Methanococcus_voltae_A3_uid49529	NC_014222	1038	arCOG00779	159				J	RplO	Ribosomal protein L15
297619567	1195519..1195983	-	Methanococcus_voltae_A3_uid49529	NC_014222	1039	arCOG04086	149				J	RpmD	Ribosomal protein L30
297619568	1196144..1196809	-	Methanococcus_voltae_A3_uid49529	NC_014222	1040	arCOG04087	147				J	RpsE	Ribosomal protein S5
===	124484932	7	Methanocorpusculum_labreanum_Z_uid58785	NC_008942
124484929	94596..95213	+	Methanocorpusculum_labreanum_Z_uid58785	NC_008942	100	arCOG04087	147				J	RpsE	Ribosomal protein S5
124484930	95213..95674	+	Methanocorpusculum_labreanum_Z_uid58785	NC_008942	101	arCOG04086	149				J	RpmD	Ribosomal protein L30
124484931	95680..96105	+	Methanocorpusculum_labreanum_Z_uid58785	NC_008942	102	arCOG00779	159				J	RplO	Ribosomal protein L15
124484932	96124..97563	+	Methanocorpusculum_labreanum_Z_uid58785	NC_008942	103	arCOG04169	168	+	10		U	SecY	Preprotein translocase subunit SecY
124484933	97724..98296	+	Methanocorpusculum_labreanum_Z_uid58785	NC_008942	104	arCOG01039	80				F	AdkA	Archaeal adenylate kinase
124484934	98303..98938	+	Methanocorpusculum_labreanum_Z_uid58785	NC_008942	105	arCOG02673	77		4		U	-	OxaA/SpoJ/YidC translocase/secretase, sec-independent itegration of nascent memrane proteins into membrane
124484935	98939..99472	+	Methanocorpusculum_labreanum_Z_uid58785	NC_008942	106	arCOG01037	47				F	Cmk	Cytidylate kinase
===	397780867	7	Methanoculleus_bourgensis_MS2_uid171377	NC_018227
397780864	1722791..1723408	+	Methanoculleus_bourgensis_MS2_uid171377	NC_018227	1698	arCOG04087	147				J	RpsE	Ribosomal protein S5
397780865	1723408..1723869	+	Methanoculleus_bourgensis_MS2_uid171377	NC_018227	1699	arCOG04086	149				J	RpmD	Ribosomal protein L30
397780866	1723875..1724300	+	Methanoculleus_bourgensis_MS2_uid171377	NC_018227	1700	arCOG00779	159				J	RplO	Ribosomal protein L15
397780867	1724323..1725756	+	Methanoculleus_bourgensis_MS2_uid171377	NC_018227	1701	arCOG04169	168	+	9		U	SecY	Preprotein translocase subunit SecY
397780868	1725926..1726501	+	Methanoculleus_bourgensis_MS2_uid171377	NC_018227	1702	arCOG01039	80				F	AdkA	Archaeal adenylate kinase
397780869	1726508..1727128	+	Methanoculleus_bourgensis_MS2_uid171377	NC_018227	1703	arCOG02673	77		4		U	-	OxaA/SpoJ/YidC translocase/secretase, sec-independent itegration of nascent memrane proteins into membrane
397780870	1727128..1727670	+	Methanoculleus_bourgensis_MS2_uid171377	NC_018227	1704	arCOG01037	47				F	Cmk	Cytidylate kinase
===	126178537	7	Methanoculleus_marisnigri_JR1_uid58561	NC_009051
126178534	559147..559764	+	Methanoculleus_marisnigri_JR1_uid58561	NC_009051	582	arCOG04087	147				J	RpsE	Ribosomal protein S5
126178535	559764..560225	+	Methanoculleus_marisnigri_JR1_uid58561	NC_009051	583	arCOG04086	149				J	RpmD	Ribosomal protein L30
126178536	560231..560656	+	Methanoculleus_marisnigri_JR1_uid58561	NC_009051	584	arCOG00779	159				J	RplO	Ribosomal protein L15
126178537	560677..562110	+	Methanoculleus_marisnigri_JR1_uid58561	NC_009051	585	arCOG04169	168	+	9		U	SecY	Preprotein translocase subunit SecY
126178538	562354..562932	+	Methanoculleus_marisnigri_JR1_uid58561	NC_009051	586	arCOG01039	80				F	AdkA	Archaeal adenylate kinase
126178539	562939..563559	+	Methanoculleus_marisnigri_JR1_uid58561	NC_009051	587	arCOG02673	77		4		U	-	OxaA/SpoJ/YidC translocase/secretase, sec-independent itegration of nascent memrane proteins into membrane
126178540	563559..564104	+	Methanoculleus_marisnigri_JR1_uid58561	NC_009051	588	arCOG01037	47				F	Cmk	Cytidylate kinase
===	298674779	7	Methanohalobium_evestigatum_Z_7303_uid49857	NC_014253
298674776	796935..797471	-	Methanohalobium_evestigatum_Z_7303_uid49857	NC_014253	798	arCOG01037	47				F	Cmk	Cytidylate kinase
298674777	797472..798098	-	Methanohalobium_evestigatum_Z_7303_uid49857	NC_014253	799	arCOG02673	77		4		U	-	OxaA/SpoJ/YidC translocase/secretase, sec-independent itegration of nascent memrane proteins into membrane
298674778	798134..798781	-	Methanohalobium_evestigatum_Z_7303_uid49857	NC_014253	800	arCOG01046	13				F	Adk	Adenylate kinase or related kinase
298674779	798805..800277	-	Methanohalobium_evestigatum_Z_7303_uid49857	NC_014253	801	arCOG04169	168	+	10		U	SecY	Preprotein translocase subunit SecY
298674780	800339..800770	-	Methanohalobium_evestigatum_Z_7303_uid49857	NC_014253	802	arCOG00779	159				J	RplO	Ribosomal protein L15
298674781	800779..801240	-	Methanohalobium_evestigatum_Z_7303_uid49857	NC_014253	803	arCOG04086	149				J	RpmD	Ribosomal protein L30
298674782	801212..801874	-	Methanohalobium_evestigatum_Z_7303_uid49857	NC_014253	804	arCOG04087	147				J	RpsE	Ribosomal protein S5
===	294495994	7	Methanohalophilus_mahii_DSM_5219_uid47313	NC_014002
294495991	1355532..1356071	-	Methanohalophilus_mahii_DSM_5219_uid47313	NC_014002	1301	arCOG01037	47				F	Cmk	Cytidylate kinase
294495992	1356072..1356710	-	Methanohalophilus_mahii_DSM_5219_uid47313	NC_014002	1302	arCOG02673	77		5		U	-	OxaA/SpoJ/YidC translocase/secretase, sec-independent itegration of nascent memrane proteins into membrane
294495993	1356723..1357373	-	Methanohalophilus_mahii_DSM_5219_uid47313	NC_014002	1303	arCOG01046	13				F	Adk	Adenylate kinase or related kinase
294495994	1357393..1358871	-	Methanohalophilus_mahii_DSM_5219_uid47313	NC_014002	1304	arCOG04169	168	+	9		U	SecY	Preprotein translocase subunit SecY
294495995	1358959..1359393	-	Methanohalophilus_mahii_DSM_5219_uid47313	NC_014002	1305	arCOG00779	159				J	RplO	Ribosomal protein L15
294495996	1359398..1359859	-	Methanohalophilus_mahii_DSM_5219_uid47313	NC_014002	1306	arCOG04086	149				J	RpmD	Ribosomal protein L30
294495997	1359862..1360497	-	Methanohalophilus_mahii_DSM_5219_uid47313	NC_014002	1307	arCOG04087	147				J	RpsE	Ribosomal protein S5
===	410670328	7	Methanolobus_psychrophilus_R15_uid177925	NC_018876
410670325	1121268..1121795	-	Methanolobus_psychrophilus_R15_uid177925	NC_018876	1115	arCOG01037	47				F	Cmk	Cytidylate kinase
410670326	1121796..1122416	-	Methanolobus_psychrophilus_R15_uid177925	NC_018876	1116	arCOG02673	77		4		U	-	OxaA/SpoJ/YidC translocase/secretase, sec-independent itegration of nascent memrane proteins into membrane
410670327	1122447..1123097	-	Methanolobus_psychrophilus_R15_uid177925	NC_018876	1117	arCOG01046	13				F	Adk	Adenylate kinase or related kinase
410670328	1123112..1124587	-	Methanolobus_psychrophilus_R15_uid177925	NC_018876	1118	arCOG04169	168	+	10		U	SecY	Preprotein translocase subunit SecY
410670329	1124719..1125156	-	Methanolobus_psychrophilus_R15_uid177925	NC_018876	1119	arCOG00779	159				J	RplO	Ribosomal protein L15
410670330	1125163..1125495	-	Methanolobus_psychrophilus_R15_uid177925	NC_018876	1120	arCOG04086	149				J	RpmD	Ribosomal protein L30
410670331	1125626..1126258	-	Methanolobus_psychrophilus_R15_uid177925	NC_018876	1121	arCOG04087	147				J	RpsE	Ribosomal protein S5
===	511059307	7	Methanomassiliicoccus_Mx1_Issoire_uid207287	NC_021353
511059304	451583..452272	+	Methanomassiliicoccus_Mx1_Issoire_uid207287	NC_021353	416	arCOG04087	147				J	RpsE	Ribosomal protein S5
511059305	452278..452742	+	Methanomassiliicoccus_Mx1_Issoire_uid207287	NC_021353	417	arCOG04086	149				J	RpmD	Ribosomal protein L30
511059306	452753..453181	+	Methanomassiliicoccus_Mx1_Issoire_uid207287	NC_021353	418	arCOG00779	159				J	RplO	Ribosomal protein L15
511059307	453303..454775	+	Methanomassiliicoccus_Mx1_Issoire_uid207287	NC_021353	419	arCOG04169	168	+	10		U	SecY	Preprotein translocase subunit SecY
511059308	454847..455482	+	Methanomassiliicoccus_Mx1_Issoire_uid207287	NC_021353	420	arCOG02673	77		4		U	-	OxaA/SpoJ/YidC translocase/secretase, sec-independent itegration of nascent memrane proteins into membrane
511059309	455479..456003	+	Methanomassiliicoccus_Mx1_Issoire_uid207287	NC_021353	421	arCOG01037	47				F	Cmk	Cytidylate kinase
511059310	456006..456962	+	Methanomassiliicoccus_Mx1_Issoire_uid207287	NC_021353	422	arCOG00987	8				J	TruB	Pseudouridine synthase
===	435852115	7	Methanomethylovorans_hollandica_DSM_15978_uid184864	NC_019977
435852112	1995860..1996414	-	Methanomethylovorans_hollandica_DSM_15978_uid184864	NC_019977	1870	arCOG01037	47				F	Cmk	Cytidylate kinase
435852113	1996414..1997034	-	Methanomethylovorans_hollandica_DSM_15978_uid184864	NC_019977	1871	arCOG02673	77		4		U	-	OxaA/SpoJ/YidC translocase/secretase, sec-independent itegration of nascent memrane proteins into membrane
435852114	1997050..1997700	-	Methanomethylovorans_hollandica_DSM_15978_uid184864	NC_019977	1872	arCOG01046	13				F	Adk	Adenylate kinase or related kinase
435852115	1997715..1999196	-	Methanomethylovorans_hollandica_DSM_15978_uid184864	NC_019977	1873	arCOG04169	168	+	10		U	SecY	Preprotein translocase subunit SecY
435852116	1999348..1999776	-	Methanomethylovorans_hollandica_DSM_15978_uid184864	NC_019977	1874	arCOG00779	159				J	RplO	Ribosomal protein L15
435852117	1999781..2000242	-	Methanomethylovorans_hollandica_DSM_15978_uid184864	NC_019977	1875	arCOG04086	149				J	RpmD	Ribosomal protein L30
435852118	2000244..2000882	-	Methanomethylovorans_hollandica_DSM_15978_uid184864	NC_019977	1876	arCOG04087	147				J	RpsE	Ribosomal protein S5
===	307354346	7	Methanoplanus_petrolearius_DSM_11571_uid52695	NC_014507
307354343	2216681..2217298	+	Methanoplanus_petrolearius_DSM_11571_uid52695	NC_014507	2175	arCOG04087	147				J	RpsE	Ribosomal protein S5
307354344	2217298..2217759	+	Methanoplanus_petrolearius_DSM_11571_uid52695	NC_014507	2176	arCOG04086	149				J	RpmD	Ribosomal protein L30
307354345	2217767..2218192	+	Methanoplanus_petrolearius_DSM_11571_uid52695	NC_014507	2177	arCOG00779	159				J	RplO	Ribosomal protein L15
307354346	2218208..2219641	+	Methanoplanus_petrolearius_DSM_11571_uid52695	NC_014507	2178	arCOG04169	168	+	9		U	SecY	Preprotein translocase subunit SecY
307354347	2219657..2220226	+	Methanoplanus_petrolearius_DSM_11571_uid52695	NC_014507	2179	arCOG01039	80				F	AdkA	Archaeal adenylate kinase
307354348	2220237..2220836	+	Methanoplanus_petrolearius_DSM_11571_uid52695	NC_014507	2180	arCOG02673	77		4		U	-	OxaA/SpoJ/YidC translocase/secretase, sec-independent itegration of nascent memrane proteins into membrane
307354349	2220836..2221363	+	Methanoplanus_petrolearius_DSM_11571_uid52695	NC_014507	2181	arCOG01037	47				F	Cmk	Cytidylate kinase
===	20093466	7	Methanopyrus_kandleri_AV19_uid57883	NC_003551
20093463	21460..21801	-	Methanopyrus_kandleri_AV19_uid57883	NC_003551	23	arCOG04168	52				J	RPL34A	Ribosomal protein L34E
20093464	21809..22345	-	Methanopyrus_kandleri_AV19_uid57883	NC_003551	24	arCOG02673	77		3		U	-	OxaA/SpoJ/YidC translocase/secretase, sec-independent itegration of nascent memrane proteins into membrane
20093465	22359..22934	-	Methanopyrus_kandleri_AV19_uid57883	NC_003551	25	arCOG01039	80				F	AdkA	Archaeal adenylate kinase
20093466	22954..24330	-	Methanopyrus_kandleri_AV19_uid57883	NC_003551	26	arCOG04169	168	+	10		U	SecY	Preprotein translocase subunit SecY
20093467	24397..24861	-	Methanopyrus_kandleri_AV19_uid57883	NC_003551	27	arCOG00779	159			SIGNAL	J	RplO	Ribosomal protein L15
20093468	24876..25325	-	Methanopyrus_kandleri_AV19_uid57883	NC_003551	28	arCOG04086	149				J	RpmD	Ribosomal protein L30
20093469	25473..26153	-	Methanopyrus_kandleri_AV19_uid57883	NC_003551	29	arCOG04087	147				J	RpsE	Ribosomal protein S5
===	154150098	7	Methanoregula_boonei_6A8_uid58815	NC_009712
154150095	528036..528653	+	Methanoregula_boonei_6A8_uid58815	NC_009712	547	arCOG04087	147				J	RpsE	Ribosomal protein S5
154150096	528654..529118	+	Methanoregula_boonei_6A8_uid58815	NC_009712	548	arCOG04086	149				J	RpmD	Ribosomal protein L30
154150097	529123..529551	+	Methanoregula_boonei_6A8_uid58815	NC_009712	549	arCOG00779	159				J	RplO	Ribosomal protein L15
154150098	529577..531010	+	Methanoregula_boonei_6A8_uid58815	NC_009712	550	arCOG04169	168	+	9		U	SecY	Preprotein translocase subunit SecY
154150099	531032..531604	+	Methanoregula_boonei_6A8_uid58815	NC_009712	551	arCOG01039	80				F	AdkA	Archaeal adenylate kinase
154150100	531629..532240	+	Methanoregula_boonei_6A8_uid58815	NC_009712	552	arCOG02673	77		4		U	-	OxaA/SpoJ/YidC translocase/secretase, sec-independent itegration of nascent memrane proteins into membrane
154150101	532243..532791	+	Methanoregula_boonei_6A8_uid58815	NC_009712	553	arCOG01037	47				F	Cmk	Cytidylate kinase
===	432331988	7	Methanoregula_formicicum_SMSP_uid184406	NC_019943
432331985	2568108..2568644	-	Methanoregula_formicicum_SMSP_uid184406	NC_019943	2533	arCOG01037	47				F	Cmk	Cytidylate kinase
432331986	2568644..2569315	-	Methanoregula_formicicum_SMSP_uid184406	NC_019943	2534	arCOG02673	77		4		U	-	OxaA/SpoJ/YidC translocase/secretase, sec-independent itegration of nascent memrane proteins into membrane
432331987	2569260..2569832	-	Methanoregula_formicicum_SMSP_uid184406	NC_019943	2535	arCOG01039	80				F	AdkA	Archaeal adenylate kinase
432331988	2569855..2571288	-	Methanoregula_formicicum_SMSP_uid184406	NC_019943	2536	arCOG04169	168	+	9		U	SecY	Preprotein translocase subunit SecY
432331989	2571314..2571745	-	Methanoregula_formicicum_SMSP_uid184406	NC_019943	2537	arCOG00779	159				J	RplO	Ribosomal protein L15
432331990	2571751..2572212	-	Methanoregula_formicicum_SMSP_uid184406	NC_019943	2538	arCOG04086	149				J	RpmD	Ribosomal protein L30
432331991	2572213..2572830	-	Methanoregula_formicicum_SMSP_uid184406	NC_019943	2539	arCOG04087	147				J	RpsE	Ribosomal protein S5
===	330508475	7	Methanosaeta_concilii_GP6_uid66207	NC_015416
330508472	2290839..2291765	-	Methanosaeta_concilii_GP6_uid66207	NC_015416	2153	arCOG00987	8				J	TruB	Pseudouridine synthase
330508473	2292020..2292544	-	Methanosaeta_concilii_GP6_uid66207	NC_015416	2154	arCOG01037	47				F	Cmk	Cytidylate kinase
330508474	2292555..2293163	-	Methanosaeta_concilii_GP6_uid66207	NC_015416	2155	arCOG02673	77		4		U	-	OxaA/SpoJ/YidC translocase/secretase, sec-independent itegration of nascent memrane proteins into membrane
330508475	2293160..2294773	-	Methanosaeta_concilii_GP6_uid66207	NC_015416	2156	arCOG04169	168	+	9		U	SecY	Preprotein translocase subunit SecY
330508476	2294770..2295147	-	Methanosaeta_concilii_GP6_uid66207	NC_015416	2157	arCOG00779	159				J	RplO	Ribosomal protein L15
330508477	2295153..2295608	-	Methanosaeta_concilii_GP6_uid66207	NC_015416	2158	arCOG04086	149				J	RpmD	Ribosomal protein L30
330508478	2295611..2296234	-	Methanosaeta_concilii_GP6_uid66207	NC_015416	2159	arCOG04087	147				J	RpsE	Ribosomal protein S5
===	386001162	7	Methanosaeta_harundinacea_6Ac_uid81199	NC_017527
386001159	469517..470515	-	Methanosaeta_harundinacea_6Ac_uid81199	NC_017527	442	arCOG00987	8				J	TruB	Pseudouridine synthase
386001160	470493..471032	-	Methanosaeta_harundinacea_6Ac_uid81199	NC_017527	443	arCOG01037	47				F	Cmk	Cytidylate kinase
386001161	471029..471637	-	Methanosaeta_harundinacea_6Ac_uid81199	NC_017527	444	arCOG02673	77		4		U	-	OxaA/SpoJ/YidC translocase/secretase, sec-independent itegration of nascent memrane proteins into membrane
386001162	471634..473253	-	Methanosaeta_harundinacea_6Ac_uid81199	NC_017527	445	arCOG04169	168	+	10		U	SecY	Preprotein translocase subunit SecY
386001163	473250..473627	-	Methanosaeta_harundinacea_6Ac_uid81199	NC_017527	446	arCOG00779	159				J	RplO	Ribosomal protein L15
386001164	473632..474087	-	Methanosaeta_harundinacea_6Ac_uid81199	NC_017527	447	arCOG04086	149				J	RpmD	Ribosomal protein L30
386001165	474090..474692	-	Methanosaeta_harundinacea_6Ac_uid81199	NC_017527	448	arCOG04087	147				J	RpsE	Ribosomal protein S5
===	116754993	7	Methanosaeta_thermophila_PT_uid58469	NC_008553
116754990	1858558..1859523	-	Methanosaeta_thermophila_PT_uid58469	NC_008553	1665	arCOG00987	8				J	TruB	Pseudouridine synthase
116754991	1859600..1860118	-	Methanosaeta_thermophila_PT_uid58469	NC_008553	1666	arCOG01037	47				F	Cmk	Cytidylate kinase
116754992	1860115..1860720	-	Methanosaeta_thermophila_PT_uid58469	NC_008553	1667	arCOG02673	77		4		U	-	OxaA/SpoJ/YidC translocase/secretase, sec-independent itegration of nascent memrane proteins into membrane
116754993	1860717..1862330	-	Methanosaeta_thermophila_PT_uid58469	NC_008553	1668	arCOG04169	168	+	9		U	SecY	Preprotein translocase subunit SecY
116754994	1862327..1862701	-	Methanosaeta_thermophila_PT_uid58469	NC_008553	1669	arCOG00779	159				J	RplO	Ribosomal protein L15
116754995	1862706..1863161	-	Methanosaeta_thermophila_PT_uid58469	NC_008553	1670	arCOG04086	149				J	RpmD	Ribosomal protein L30
116754996	1863164..1863775	-	Methanosaeta_thermophila_PT_uid58469	NC_008553	1671	arCOG04087	147				J	RpsE	Ribosomal protein S5
===	336477138	7	Methanosalsum_zhilinae_DSM_4017_uid68249	NC_015676
336477135	1305972..1306502	-	Methanosalsum_zhilinae_DSM_4017_uid68249	NC_015676	1176	arCOG01037	47				F	Cmk	Cytidylate kinase
336477136	1306503..1307126	-	Methanosalsum_zhilinae_DSM_4017_uid68249	NC_015676	1177	arCOG02673	77		4		U	-	OxaA/SpoJ/YidC translocase/secretase, sec-independent itegration of nascent memrane proteins into membrane
336477137	1307177..1307821	-	Methanosalsum_zhilinae_DSM_4017_uid68249	NC_015676	1178	arCOG01046	13				F	Adk	Adenylate kinase or related kinase
336477138	1307840..1309318	-	Methanosalsum_zhilinae_DSM_4017_uid68249	NC_015676	1179	arCOG04169	168	+	9		U	SecY	Preprotein translocase subunit SecY
336477139	1309402..1309836	-	Methanosalsum_zhilinae_DSM_4017_uid68249	NC_015676	1180	arCOG00779	159				J	RplO	Ribosomal protein L15
336477140	1309849..1310310	-	Methanosalsum_zhilinae_DSM_4017_uid68249	NC_015676	1181	arCOG04086	149				J	RpmD	Ribosomal protein L30
336477141	1310313..1310951	-	Methanosalsum_zhilinae_DSM_4017_uid68249	NC_015676	1182	arCOG04087	147				J	RpsE	Ribosomal protein S5
===	20089965	7	Methanosarcina_acetivorans_C2A_uid57879	NC_003552
20089962	1296023..1296652	+	Methanosarcina_acetivorans_C2A_uid57879	NC_003552	1063	arCOG04087	147				J	RpsE	Ribosomal protein S5
20089963	1296654..1297115	+	Methanosarcina_acetivorans_C2A_uid57879	NC_003552	1064	arCOG04086	149				J	RpmD	Ribosomal protein L30
20089964	1297126..1297548	+	Methanosarcina_acetivorans_C2A_uid57879	NC_003552	1065	arCOG00779	159				J	RplO	Ribosomal protein L15
20089965	1297691..1299166	+	Methanosarcina_acetivorans_C2A_uid57879	NC_003552	1066	arCOG04169	168	+	9		U	SecY	Preprotein translocase subunit SecY
20089966	1299259..1299906	+	Methanosarcina_acetivorans_C2A_uid57879	NC_003552	1067	arCOG01046	13				F	Adk	Adenylate kinase or related kinase
20089967	1300084..1300377	+	Methanosarcina_acetivorans_C2A_uid57879	NC_003552	1068	arCOG05170	3				K	-	Predicted transcriptional regulator
20089968	1300425..1300970	-	Methanosarcina_acetivorans_C2A_uid57879	NC_003552	1069	arCOG01849	1				R	PaaY	Isoleucine patch superfamily protein
===	73667639	7	Methanosarcina_barkeri_Fusaro_uid57715	NC_007355
73667636	102205..102825	-	Methanosarcina_barkeri_Fusaro_uid57715	NC_007355	77	arCOG02673	77		4		U	-	OxaA/SpoJ/YidC translocase/secretase, sec-independent itegration of nascent memrane proteins into membrane
73667637	103516..103794	-	Methanosarcina_barkeri_Fusaro_uid57715	NC_007355	78	arCOG05170	3				K	-	Predicted transcriptional regulator
73667638	103975..104622	-	Methanosarcina_barkeri_Fusaro_uid57715	NC_007355	79	arCOG01046	13				F	Adk	Adenylate kinase or related kinase
73667639	104707..106185	-	Methanosarcina_barkeri_Fusaro_uid57715	NC_007355	80	arCOG04169	168	+	9		U	SecY	Preprotein translocase subunit SecY
73667640	106328..106750	-	Methanosarcina_barkeri_Fusaro_uid57715	NC_007355	81	arCOG00779	159				J	RplO	Ribosomal protein L15
73667641	106761..107222	-	Methanosarcina_barkeri_Fusaro_uid57715	NC_007355	82	arCOG04086	149				J	RpmD	Ribosomal protein L30
73667642	107224..107850	-	Methanosarcina_barkeri_Fusaro_uid57715	NC_007355	83	arCOG04087	147				J	RpsE	Ribosomal protein S5
===	21228249	7	Methanosarcina_mazei_Go1_uid57893	NC_003901
21228246	2548460..2549089	+	Methanosarcina_mazei_Go1_uid57893	NC_003901	2145	arCOG04087	147				J	RpsE	Ribosomal protein S5
21228247	2549091..2549552	+	Methanosarcina_mazei_Go1_uid57893	NC_003901	2146	arCOG04086	149				J	RpmD	Ribosomal protein L30
21228248	2549563..2549985	+	Methanosarcina_mazei_Go1_uid57893	NC_003901	2147	arCOG00779	159				J	RplO	Ribosomal protein L15
21228249	2550126..2551601	+	Methanosarcina_mazei_Go1_uid57893	NC_003901	2148	arCOG04169	168	+	9		U	SecY	Preprotein translocase subunit SecY
21228250	2551694..2552341	+	Methanosarcina_mazei_Go1_uid57893	NC_003901	2149	arCOG01046	13				F	Adk	Adenylate kinase or related kinase
21228251	2552548..2553057	+	Methanosarcina_mazei_Go1_uid57893	NC_003901	2150	arCOG02464	2				F	PurE	Phosphoribosylcarboxyaminoimidazole (NCAIR) mutase
21228252	2553465..2553743	+	Methanosarcina_mazei_Go1_uid57893	NC_003901	2151	arCOG05170	3				K	-	Predicted transcriptional regulator
===	452210684	7	Methanosarcina_mazei_Tuc01_uid190185	NC_020389
452210681	2182331..2182960	+	Methanosarcina_mazei_Tuc01_uid190185	NC_020389	2062	arCOG04087	147				J	RpsE	Ribosomal protein S5
452210682	2183022..2183423	+	Methanosarcina_mazei_Tuc01_uid190185	NC_020389	2063	arCOG04086	149				J	RpmD	Ribosomal protein L30
452210683	2183434..2183823	+	Methanosarcina_mazei_Tuc01_uid190185	NC_020389	2064	arCOG00779	159				J	RplO	Ribosomal protein L15
452210684	2183836..2185311	+	Methanosarcina_mazei_Tuc01_uid190185	NC_020389	2065	arCOG04169	168	+	9		U	SecY	Preprotein translocase subunit SecY
452210685	2185407..2186141	+	Methanosarcina_mazei_Tuc01_uid190185	NC_020389	2066	arCOG01046	13		1		F	Adk	Adenylate kinase or related kinase
452210686	2186218..2186727	+	Methanosarcina_mazei_Tuc01_uid190185	NC_020389	2067	arCOG02464	2				F	PurE	Phosphoribosylcarboxyaminoimidazole (NCAIR) mutase
452210687	2186760..2186927	-	Methanosarcina_mazei_Tuc01_uid190185	NC_020389	2068	-
===	84489684	7	Methanosphaera_stadtmanae_DSM_3091_uid58407	NC_007681
84489681	1011360..1011629	-	Methanosphaera_stadtmanae_DSM_3091_uid58407	NC_007681	850	arCOG04168	52				J	RPL34A	Ribosomal protein L34E
84489682	1011710..1012246	-	Methanosphaera_stadtmanae_DSM_3091_uid58407	NC_007681	851	arCOG02673	77		4		U	-	OxaA/SpoJ/YidC translocase/secretase, sec-independent itegration of nascent memrane proteins into membrane
84489683	1012270..1012827	-	Methanosphaera_stadtmanae_DSM_3091_uid58407	NC_007681	852	arCOG01039	80				F	AdkA	Archaeal adenylate kinase
84489684	1012937..1014286	-	Methanosphaera_stadtmanae_DSM_3091_uid58407	NC_007681	853	arCOG04169	168	+	10		U	SecY	Preprotein translocase subunit SecY
84489685	1014329..1014766	-	Methanosphaera_stadtmanae_DSM_3091_uid58407	NC_007681	854	arCOG00779	159				J	RplO	Ribosomal protein L15
84489686	1014784..1015242	-	Methanosphaera_stadtmanae_DSM_3091_uid58407	NC_007681	855	arCOG04086	149				J	RpmD	Ribosomal protein L30
84489687	1015259..1015942	-	Methanosphaera_stadtmanae_DSM_3091_uid58407	NC_007681	856	arCOG04087	147				J	RpsE	Ribosomal protein S5
===	219851130	7	Methanosphaerula_palustris_E1_9c_uid59193	NC_011832
219851127	468992..469615	+	Methanosphaerula_palustris_E1_9c_uid59193	NC_011832	440	arCOG04087	147				J	RpsE	Ribosomal protein S5
219851128	469615..470076	+	Methanosphaerula_palustris_E1_9c_uid59193	NC_011832	441	arCOG04086	149				J	RpmD	Ribosomal protein L30
219851129	470083..470511	+	Methanosphaerula_palustris_E1_9c_uid59193	NC_011832	442	arCOG00779	159				J	RplO	Ribosomal protein L15
219851130	470539..471972	+	Methanosphaerula_palustris_E1_9c_uid59193	NC_011832	443	arCOG04169	168	+	11		U	SecY	Preprotein translocase subunit SecY
219851131	471978..472550	+	Methanosphaerula_palustris_E1_9c_uid59193	NC_011832	444	arCOG01039	80				F	AdkA	Archaeal adenylate kinase
219851132	472555..473154	+	Methanosphaerula_palustris_E1_9c_uid59193	NC_011832	445	arCOG02673	77		4		U	-	OxaA/SpoJ/YidC translocase/secretase, sec-independent itegration of nascent memrane proteins into membrane
219851133	473154..473684	+	Methanosphaerula_palustris_E1_9c_uid59193	NC_011832	446	arCOG01037	47				F	Cmk	Cytidylate kinase
===	88603476	7	Methanospirillum_hungatei_JF_1_uid58181	NC_007796
88603473	2500905..2501441	-	Methanospirillum_hungatei_JF_1_uid58181	NC_007796	2143	arCOG01037	47				F	Cmk	Cytidylate kinase
88603474	2501441..2502046	-	Methanospirillum_hungatei_JF_1_uid58181	NC_007796	2144	arCOG02673	77		4	SIGNAL	U	-	OxaA/SpoJ/YidC translocase/secretase, sec-independent itegration of nascent memrane proteins into membrane
88603475	2502052..2502624	-	Methanospirillum_hungatei_JF_1_uid58181	NC_007796	2145	arCOG01039	80				F	AdkA	Archaeal adenylate kinase
88603476	2502638..2504077	-	Methanospirillum_hungatei_JF_1_uid58181	NC_007796	2146	arCOG04169	168	+	9		U	SecY	Preprotein translocase subunit SecY
88603477	2504100..2504531	-	Methanospirillum_hungatei_JF_1_uid58181	NC_007796	2147	arCOG00779	159				J	RplO	Ribosomal protein L15
88603478	2504537..2504998	-	Methanospirillum_hungatei_JF_1_uid58181	NC_007796	2148	arCOG04086	149				J	RpmD	Ribosomal protein L30
88603479	2504998..2505615	-	Methanospirillum_hungatei_JF_1_uid58181	NC_007796	2149	arCOG04087	147				J	RpsE	Ribosomal protein S5
===	304314277	7	Methanothermobacter_marburgensis_Marburg_uid51637	NC_014408
304314274	476653..477297	+	Methanothermobacter_marburgensis_Marburg_uid51637	NC_014408	496	arCOG04087	147				J	RpsE	Ribosomal protein S5
304314275	477310..477768	+	Methanothermobacter_marburgensis_Marburg_uid51637	NC_014408	497	arCOG04086	149				J	RpmD	Ribosomal protein L30
304314276	477784..478224	+	Methanothermobacter_marburgensis_Marburg_uid51637	NC_014408	498	arCOG00779	159			SIGNAL	J	RplO	Ribosomal protein L15
304314277	478251..479612	+	Methanothermobacter_marburgensis_Marburg_uid51637	NC_014408	499	arCOG04169	168	+	10		U	SecY	Preprotein translocase subunit SecY
304314278	479643..480200	+	Methanothermobacter_marburgensis_Marburg_uid51637	NC_014408	500	arCOG01039	80				F	AdkA	Archaeal adenylate kinase
304314279	480219..480785	+	Methanothermobacter_marburgensis_Marburg_uid51637	NC_014408	501	arCOG02673	77		4		U	-	OxaA/SpoJ/YidC translocase/secretase, sec-independent itegration of nascent memrane proteins into membrane
304314280	480804..481070	+	Methanothermobacter_marburgensis_Marburg_uid51637	NC_014408	502	arCOG04168	52				J	RPL34A	Ribosomal protein L34E
===	15678057	7	Methanothermobacter_thermautotrophicus_Delta_H_uid57877	NC_000916
15678054	11268..11918	+	Methanothermobacter_thermautotrophicus_Delta_H_uid57877	NC_000916	23	arCOG04087	147				J	RpsE	Ribosomal protein S5
15678055	11931..12389	+	Methanothermobacter_thermautotrophicus_Delta_H_uid57877	NC_000916	24	arCOG04086	149				J	RpmD	Ribosomal protein L30
15678056	12402..12842	+	Methanothermobacter_thermautotrophicus_Delta_H_uid57877	NC_000916	25	arCOG00779	159			SIGNAL	J	RplO	Ribosomal protein L15
15678057	12859..14229	+	Methanothermobacter_thermautotrophicus_Delta_H_uid57877	NC_000916	26	arCOG04169	168	+	10		U	SecY	Preprotein translocase subunit SecY
15678058	14222..14809	+	Methanothermobacter_thermautotrophicus_Delta_H_uid57877	NC_000916	27	arCOG01039	80				F	AdkA	Archaeal adenylate kinase
15678059	14828..15394	+	Methanothermobacter_thermautotrophicus_Delta_H_uid57877	NC_000916	28	arCOG02673	77		4		U	-	OxaA/SpoJ/YidC translocase/secretase, sec-independent itegration of nascent memrane proteins into membrane
15678060	15413..15679	+	Methanothermobacter_thermautotrophicus_Delta_H_uid57877	NC_000916	29	arCOG04168	52				J	RPL34A	Ribosomal protein L34E
===	336121769	7	Methanothermococcus_okinawensis_IH1_uid51535	NC_015636
336121766	802037..802702	+	Methanothermococcus_okinawensis_IH1_uid51535	NC_015636	765	arCOG04087	147				J	RpsE	Ribosomal protein S5
336121767	802767..803231	+	Methanothermococcus_okinawensis_IH1_uid51535	NC_015636	766	arCOG04086	149				J	RpmD	Ribosomal protein L30
336121768	803255..803686	+	Methanothermococcus_okinawensis_IH1_uid51535	NC_015636	767	arCOG00779	159				J	RplO	Ribosomal protein L15
336121769	804409..805749	+	Methanothermococcus_okinawensis_IH1_uid51535	NC_015636	768	arCOG04169	168	+	9		U	SecY	Preprotein translocase subunit SecY
336121770	805807..806718	-	Methanothermococcus_okinawensis_IH1_uid51535	NC_015636	769	arCOG03199	9		7		M	Rfe	UDP-N-acetylmuramyl pentapeptide phosphotransferase/UDP-N-acetylglucosamine-1-phosphate transferase
336121771	806902..809508	+	Methanothermococcus_okinawensis_IH1_uid51535	NC_015636	770	arCOG02044	9		13		M	AglB	Oligosaccharyltransferase membrane subunit
336121772	809649..810188	+	Methanothermococcus_okinawensis_IH1_uid51535	NC_015636	771	arCOG01857	9				R	-	SpoU rRNA Methylase family enzyme
===	312137099	7	Methanothermus_fervidus_DSM_2088_uid60167	NC_014658
312137096	837174..837803	+	Methanothermus_fervidus_DSM_2088_uid60167	NC_014658	866	arCOG04087	147				J	RpsE	Ribosomal protein S5
312137097	837813..838268	+	Methanothermus_fervidus_DSM_2088_uid60167	NC_014658	867	arCOG04086	149				J	RpmD	Ribosomal protein L30
312137098	838279..838710	+	Methanothermus_fervidus_DSM_2088_uid60167	NC_014658	868	arCOG00779	159			SIGNAL	J	RplO	Ribosomal protein L15
312137099	838721..840094	+	Methanothermus_fervidus_DSM_2088_uid60167	NC_014658	869	arCOG04169	168	+	10		U	SecY	Preprotein translocase subunit SecY
312137100	840105..840674	+	Methanothermus_fervidus_DSM_2088_uid60167	NC_014658	870	arCOG01039	80				F	AdkA	Archaeal adenylate kinase
312137101	840671..841201	+	Methanothermus_fervidus_DSM_2088_uid60167	NC_014658	871	arCOG02673	77		3		U	-	OxaA/SpoJ/YidC translocase/secretase, sec-independent itegration of nascent memrane proteins into membrane
312137102	841217..841486	+	Methanothermus_fervidus_DSM_2088_uid60167	NC_014658	872	arCOG04168	52			SIGNAL	J	RPL34A	Ribosomal protein L34E
===	333910769	7	Methanotorris_igneus_Kol_5_uid67321	NC_015562
333910766	903534..903917	+	Methanotorris_igneus_Kol_5_uid67321	NC_015562	872	-
333910767	904092..904688	-	Methanotorris_igneus_Kol_5_uid67321	NC_015562	873	arCOG02673	77		4		U	-	OxaA/SpoJ/YidC translocase/secretase, sec-independent itegration of nascent memrane proteins into membrane
333910768	904760..905338	-	Methanotorris_igneus_Kol_5_uid67321	NC_015562	874	arCOG01039	80				F	AdkA	Archaeal adenylate kinase
333910769	905508..906833	-	Methanotorris_igneus_Kol_5_uid67321	NC_015562	875	arCOG04169	168	+	10		U	SecY	Preprotein translocase subunit SecY
333910770	907015..907227	+	Methanotorris_igneus_Kol_5_uid67321	NC_015562	876	-
333910771	907222..907653	-	Methanotorris_igneus_Kol_5_uid67321	NC_015562	877	arCOG00779	159				J	RplO	Ribosomal protein L15
333910772	907719..908183	-	Methanotorris_igneus_Kol_5_uid67321	NC_015562	878	arCOG04086	149				J	RpmD	Ribosomal protein L30
===	41614963	7	Nanoarchaeum_equitans_Kin4_M_uid58009	NC_005213
41614960	149706..150581	-	Nanoarchaeum_equitans_Kin4_M_uid58009	NC_005213	162	-			10
41614961	150796..151422	-	Nanoarchaeum_equitans_Kin4_M_uid58009	NC_005213	163	arCOG00910	1				J	-	Predicted RNA methylase
41614962	151349..151945	-	Nanoarchaeum_equitans_Kin4_M_uid58009	NC_005213	164	arCOG04101	1				C	NtpD	Archaeal/vacuolar-type H+-ATPase subunit D
41614963	152110..153540	+	Nanoarchaeum_equitans_Kin4_M_uid58009	NC_005213	165	arCOG04169	168	+	11		U	SecY	Preprotein translocase subunit SecY
41614964	153568..154536	+	Nanoarchaeum_equitans_Kin4_M_uid58009	NC_005213	166	arCOG00469	1				L	HolB	ATPase involved in DNA replication HolB, small subunit
41614965	154526..156382	-	Nanoarchaeum_equitans_Kin4_M_uid58009	NC_005213	167	arCOG01817	1				N	VirB11	ATPase involved in archaellum/pili biosynthesis
41614966	156422..157489	-	Nanoarchaeum_equitans_Kin4_M_uid58009	NC_005213	168	-			1
===	289579921	7	Natrialba_magadii_ATCC_43099_uid46245	NC_013922
289579918	234235..234900	+	Natrialba_magadii_ATCC_43099_uid46245	NC_013922	222	arCOG04087	147				J	RpsE	Ribosomal protein S5
289579919	234897..235364	+	Natrialba_magadii_ATCC_43099_uid46245	NC_013922	223	arCOG04086	149				J	RpmD	Ribosomal protein L30
289579920	235367..235882	+	Natrialba_magadii_ATCC_43099_uid46245	NC_013922	224	arCOG00779	159				J	RplO	Ribosomal protein L15
289579921	235886..237355	+	Natrialba_magadii_ATCC_43099_uid46245	NC_013922	225	arCOG04169	168	+	8		U	SecY	Preprotein translocase subunit SecY
289579922	237462..238178	+	Natrialba_magadii_ATCC_43099_uid46245	NC_013922	226	arCOG13426	1				S	-	Uncharacterized conserved protein
289579923	238175..239287	+	Natrialba_magadii_ATCC_43099_uid46245	NC_013922	227	arCOG01241	1				L	XerC	Integrase
289579924	239983..240585	+	Natrialba_magadii_ATCC_43099_uid46245	NC_013922	228	-
===	397773820	7	Natrinema_J7_uid171337	NC_018224
397773817	1801964..1802110	+	Natrinema_J7_uid171337	NC_018224	2027	-
397773818	1802591..1802893	+	Natrinema_J7_uid171337	NC_018224	2028	-
397773819	1803040..1803189	-	Natrinema_J7_uid171337	NC_018224	2029	-
397773820	1803429..1804901	-	Natrinema_J7_uid171337	NC_018224	2030	arCOG04169	168	+	9		U	SecY	Preprotein translocase subunit SecY
397773821	1804905..1805393	-	Natrinema_J7_uid171337	NC_018224	2031	arCOG00779	159				J	RplO	Ribosomal protein L15
397773822	1805396..1805863	-	Natrinema_J7_uid171337	NC_018224	2032	arCOG04086	149				J	RpmD	Ribosomal protein L30
397773823	1805860..1806519	-	Natrinema_J7_uid171337	NC_018224	2033	arCOG04087	147				J	RpsE	Ribosomal protein S5
===	397775429	7	Natrinema_J7_uid171337	NC_018224
397775426	3186579..3187508	+	Natrinema_J7_uid171337	NC_018224	3636	arCOG00574	1				G	-	Ribulose 1,5-bisphosphate synthetase, converts PRPP to RuBP, flavoprotein
397775427	3187571..3187711	+	Natrinema_J7_uid171337	NC_018224	3637	-
397775428	3187879..3187995	-	Natrinema_J7_uid171337	NC_018224	3638	-
397775429	3188338..3189834	-	Natrinema_J7_uid171337	NC_018224	3639	arCOG04169	168	+	10		U	SecY	Preprotein translocase subunit SecY
397775430	3190013..3190699	-	Natrinema_J7_uid171337	NC_018224	3640	arCOG01140	2		1		R	-	Predicted metal-dependent protease of the PAD1/JAB1 superfamily
397775431	3190821..3191717	-	Natrinema_J7_uid171337	NC_018224	3641	arCOG02673	77		3		U	-	OxaA/SpoJ/YidC translocase/secretase, sec-independent itegration of nascent memrane proteins into membrane
397775432	3192152..3192373	-	Natrinema_J7_uid171337	NC_018224	3642	arCOG08114	1				S	-	Uncharacterized conserved protein
===	433590217	7	Natrinema_pellirubrum_DSM_15624_uid74437	NC_019962
433590214	866055..866711	+	Natrinema_pellirubrum_DSM_15624_uid74437	NC_019962	855	arCOG04087	147				J	RpsE	Ribosomal protein S5
433590215	866711..867178	+	Natrinema_pellirubrum_DSM_15624_uid74437	NC_019962	856	arCOG04086	149				J	RpmD	Ribosomal protein L30
433590216	867181..867660	+	Natrinema_pellirubrum_DSM_15624_uid74437	NC_019962	857	arCOG00779	159				J	RplO	Ribosomal protein L15
433590217	867664..869124	+	Natrinema_pellirubrum_DSM_15624_uid74437	NC_019962	858	arCOG04169	168	+	8		U	SecY	Preprotein translocase subunit SecY
433590218	869802..870068	-	Natrinema_pellirubrum_DSM_15624_uid74437	NC_019962	859	arCOG08921	4		3		C	-	Caa(3)-type oxidase, subunit IV
433590219	870218..871618	+	Natrinema_pellirubrum_DSM_15624_uid74437	NC_019962	860	arCOG02771	1		11	SIGNAL	S	-	Uncharacterized conserved protein
433590220	871717..872001	+	Natrinema_pellirubrum_DSM_15624_uid74437	NC_019962	861	arCOG04510	1		1		S	-	Metal-binding domain
===	429190321	7	Natronobacterium_gregoryi_SP2_uid74439	NC_019792
429190318	299746..299862	-	Natronobacterium_gregoryi_SP2_uid74439	NC_019792	273	arCOG11143	1		1	SIGNAL	S	-	Uncharacterized conserved protein
429190319	300476..301102	+	Natronobacterium_gregoryi_SP2_uid74439	NC_019792	274	arCOG01175	1				T	RAD55	RecA-superfamily ATPase implicated in signal transduction, inactivated
429190320	301184..301432	-	Natronobacterium_gregoryi_SP2_uid74439	NC_019792	275	-			2
429190321	301850..303352	-	Natronobacterium_gregoryi_SP2_uid74439	NC_019792	276	arCOG04169	168	+	9		U	SecY	Preprotein translocase subunit SecY
429190322	303356..303856	-	Natronobacterium_gregoryi_SP2_uid74439	NC_019792	277	arCOG00779	159				J	RplO	Ribosomal protein L15
429190323	303859..304326	-	Natronobacterium_gregoryi_SP2_uid74439	NC_019792	278	arCOG04086	149				J	RpmD	Ribosomal protein L30
429190324	304326..305003	-	Natronobacterium_gregoryi_SP2_uid74439	NC_019792	279	arCOG04087	147				J	RpsE	Ribosomal protein S5
===	435848725	7	Natronococcus_occultus_SP4_uid184863	NC_019974
435848722	3386951..3387808	+	Natronococcus_occultus_SP4_uid184863	NC_019974	3298	arCOG01235	1		2		C	CyoA	Heme/copper-type cytochrome/quinol oxidase, subunit 2
435848723	3387808..3390291	+	Natronococcus_occultus_SP4_uid184863	NC_019974	3299	arCOG01237	1		19		C	CyoB	Heme/copper-type cytochrome/quinol oxidase, subunit 1 and 3
435848724	3390828..3391094	+	Natronococcus_occultus_SP4_uid184863	NC_019974	3300	arCOG08921	4		3		C	-	Caa(3)-type oxidase, subunit IV
435848725	3391755..3393209	-	Natronococcus_occultus_SP4_uid184863	NC_019974	3301	arCOG04169	168	+	8		U	SecY	Preprotein translocase subunit SecY
435848726	3393213..3393719	-	Natronococcus_occultus_SP4_uid184863	NC_019974	3302	arCOG00779	159				J	RplO	Ribosomal protein L15
435848727	3393723..3394190	-	Natronococcus_occultus_SP4_uid184863	NC_019974	3303	arCOG04086	149				J	RpmD	Ribosomal protein L30
435848728	3394187..3394846	-	Natronococcus_occultus_SP4_uid184863	NC_019974	3304	arCOG04087	147				J	RpsE	Ribosomal protein S5
===	452206425	7	Natronomonas_moolapensis_8_8_11_uid190182	NC_020388
452206422	562945..563145	-	Natronomonas_moolapensis_8_8_11_uid190182	NC_020388	560	arCOG14259	1				S	-	Uncharacterized conserved protein
452206423	563248..563697	+	Natronomonas_moolapensis_8_8_11_uid190182	NC_020388	561	arCOG02749	1				K	-	Predicted transcriptional regulator
452206424	563728..563931	+	Natronomonas_moolapensis_8_8_11_uid190182	NC_020388	562	arCOG03403	1				V	-	PemK/MazF family toxin
452206425	564246..565724	-	Natronomonas_moolapensis_8_8_11_uid190182	NC_020388	563	arCOG04169	168	+	10		U	SecY	Preprotein translocase subunit SecY
452206426	565725..566225	-	Natronomonas_moolapensis_8_8_11_uid190182	NC_020388	564	arCOG00779	159				J	RplO	Ribosomal protein L15
452206427	566225..566689	-	Natronomonas_moolapensis_8_8_11_uid190182	NC_020388	565	arCOG04086	149				J	RpmD	Ribosomal protein L30
452206428	566686..567321	-	Natronomonas_moolapensis_8_8_11_uid190182	NC_020388	566	arCOG04087	147				J	RpsE	Ribosomal protein S5
===	76803080	7	Natronomonas_pharaonis_DSM_2160_uid58435	NC_007426
76803077	2380010..2380645	+	Natronomonas_pharaonis_DSM_2160_uid58435	NC_007426	2421	arCOG04087	147				J	RpsE	Ribosomal protein S5
76803078	2380642..2381106	+	Natronomonas_pharaonis_DSM_2160_uid58435	NC_007426	2422	arCOG04086	149				J	RpmD	Ribosomal protein L30
76803079	2381106..2381597	+	Natronomonas_pharaonis_DSM_2160_uid58435	NC_007426	2423	arCOG00779	159				J	RplO	Ribosomal protein L15
76803080	2381598..2383073	+	Natronomonas_pharaonis_DSM_2160_uid58435	NC_007426	2424	arCOG04169	168	+	9		U	SecY	Preprotein translocase subunit SecY
76803081	2383133..2384470	+	Natronomonas_pharaonis_DSM_2160_uid58435	NC_007426	2425	arCOG01959	1				P	TrkA	K+ transport system, NAD-binding component
76803082	2384478..2385980	+	Natronomonas_pharaonis_DSM_2160_uid58435	NC_007426	2426	arCOG04145	4		10		P	TrkG	Trk-type K+ transport system, membrane component
76803083	2386026..2387570	+	Natronomonas_pharaonis_DSM_2160_uid58435	NC_007426	2427	arCOG04145	4		11		P	TrkG	Trk-type K+ transport system, membrane component
===	161527910	7	Nitrosopumilus_maritimus_SCM1_uid58903	NC_010085
161527907	360068..360784	+	Nitrosopumilus_maritimus_SCM1_uid58903	NC_010085	396	arCOG04087	147				J	RpsE	Ribosomal protein S5
161527908	360791..361258	+	Nitrosopumilus_maritimus_SCM1_uid58903	NC_010085	397	arCOG04086	149				J	RpmD	Ribosomal protein L30
161527909	361260..361724	+	Nitrosopumilus_maritimus_SCM1_uid58903	NC_010085	398	arCOG00779	159				J	RplO	Ribosomal protein L15
161527910	361717..363147	+	Nitrosopumilus_maritimus_SCM1_uid58903	NC_010085	399	arCOG04169	168	+	10		U	SecY	Preprotein translocase subunit SecY
161527911	363134..363712	+	Nitrosopumilus_maritimus_SCM1_uid58903	NC_010085	400	arCOG01039	80				F	AdkA	Archaeal adenylate kinase
161527912	363716..364339	+	Nitrosopumilus_maritimus_SCM1_uid58903	NC_010085	401	arCOG02673	77		3		U	-	OxaA/SpoJ/YidC translocase/secretase, sec-independent itegration of nascent memrane proteins into membrane
161527913	364336..364896	+	Nitrosopumilus_maritimus_SCM1_uid58903	NC_010085	402	arCOG01037	47				F	Cmk	Cytidylate kinase
===	48477735	7	Picrophilus_torridus_DSM_9790_uid58041	NC_005877
48477732	681419..682084	+	Picrophilus_torridus_DSM_9790_uid58041	NC_005877	661	arCOG04087	147				J	RpsE	Ribosomal protein S5
48477733	682062..682553	+	Picrophilus_torridus_DSM_9790_uid58041	NC_005877	662	arCOG04086	149				J	RpmD	Ribosomal protein L30
48477734	682534..682944	+	Picrophilus_torridus_DSM_9790_uid58041	NC_005877	663	arCOG00779	159				J	RplO	Ribosomal protein L15
48477735	682934..684697	+	Picrophilus_torridus_DSM_9790_uid58041	NC_005877	664	arCOG04169	168	+	12		U	SecY	Preprotein translocase subunit SecY
48477736	684698..685243	+	Picrophilus_torridus_DSM_9790_uid58041	NC_005877	665	arCOG01039	80				F	AdkA	Archaeal adenylate kinase
48477737	685243..685929	+	Picrophilus_torridus_DSM_9790_uid58041	NC_005877	666	arCOG02673	77		4		U	-	OxaA/SpoJ/YidC translocase/secretase, sec-independent itegration of nascent memrane proteins into membrane
48477738	685931..686455	+	Picrophilus_torridus_DSM_9790_uid58041	NC_005877	667	arCOG01037	47				F	Cmk	Cytidylate kinase
===	374326113	7	Pyrobaculum_1860_uid82379	NC_016645
374326110	529713..530936	+	Pyrobaculum_1860_uid82379	NC_016645	585	arCOG00666	6				M	GCD1	N-acetylglucosamine-1-phosphate uridyltransferase
374326111	530940..531734	-	Pyrobaculum_1860_uid82379	NC_016645	586	arCOG04069	13				R	-	RNA methyltransferase, SPOUT superfamily
374326112	531735..531866	-	Pyrobaculum_1860_uid82379	NC_016645	587	arCOG11397	2				S	-	Uncharacterized conserved protein
374326113	531898..533280	-	Pyrobaculum_1860_uid82379	NC_016645	588	arCOG04169	168	+	11		U	SecY	Preprotein translocase subunit SecY
374326114	533280..533750	-	Pyrobaculum_1860_uid82379	NC_016645	589	arCOG00779	159				J	RplO	Ribosomal protein L15
374326115	533786..534724	-	Pyrobaculum_1860_uid82379	NC_016645	590	arCOG04280	6				K	NagC	Transcriptional regulator/sugar kinase
374326116	534794..536080	+	Pyrobaculum_1860_uid82379	NC_016645	591	arCOG01352	6				E	GdhA	Glutamate dehydrogenase/leucine dehydrogenase
===	18314063	7	Pyrobaculum_aerophilum_IM2_uid57727	NC_003364
18314060	2057188..2058000	-	Pyrobaculum_aerophilum_IM2_uid57727	NC_003364	2415	arCOG04069	13				R	-	RNA methyltransferase, SPOUT superfamily
18314061	2058001..2058144	-	Pyrobaculum_aerophilum_IM2_uid57727	NC_003364	2416	-
18314062	2058230..2058328	-	Pyrobaculum_aerophilum_IM2_uid57727	NC_003364	2417	-
18314063	2058399..2059778	-	Pyrobaculum_aerophilum_IM2_uid57727	NC_003364	2418	arCOG04169	168	+	10		U	SecY	Preprotein translocase subunit SecY
18314064	2059775..2060245	-	Pyrobaculum_aerophilum_IM2_uid57727	NC_003364	2419	arCOG00779	159				J	RplO	Ribosomal protein L15
18314065	2060281..2061171	-	Pyrobaculum_aerophilum_IM2_uid57727	NC_003364	2420	arCOG04280	6				K	NagC	Transcriptional regulator/sugar kinase
18314066	2061272..2062555	+	Pyrobaculum_aerophilum_IM2_uid57727	NC_003364	2421	arCOG01352	6				E	GdhA	Glutamate dehydrogenase/leucine dehydrogenase
===	145592075	7	Pyrobaculum_arsenaticum_DSM_13514_uid58409	NC_009376
145592072	1674845..1676131	-	Pyrobaculum_arsenaticum_DSM_13514_uid58409	NC_009376	1806	arCOG01352	6				E	GdhA	Glutamate dehydrogenase/leucine dehydrogenase
145592073	1676234..1677124	+	Pyrobaculum_arsenaticum_DSM_13514_uid58409	NC_009376	1807	arCOG04280	6				K	NagC	Transcriptional regulator/sugar kinase
145592074	1677160..1677627	+	Pyrobaculum_arsenaticum_DSM_13514_uid58409	NC_009376	1808	arCOG00779	159				J	RplO	Ribosomal protein L15
145592075	1677627..1679024	+	Pyrobaculum_arsenaticum_DSM_13514_uid58409	NC_009376	1809	arCOG04169	168	+	10		U	SecY	Preprotein translocase subunit SecY
145592076	1679061..1679201	+	Pyrobaculum_arsenaticum_DSM_13514_uid58409	NC_009376	1810	-
145592077	1679202..1679999	+	Pyrobaculum_arsenaticum_DSM_13514_uid58409	NC_009376	1811	arCOG04069	13				R	-	RNA methyltransferase, SPOUT superfamily
145592078	1679996..1681219	-	Pyrobaculum_arsenaticum_DSM_13514_uid58409	NC_009376	1812	arCOG00666	6				M	GCD1	N-acetylglucosamine-1-phosphate uridyltransferase
===	126459647	7	Pyrobaculum_calidifontis_JCM_11548_uid58787	NC_009073
126459644	967091..968365	-	Pyrobaculum_calidifontis_JCM_11548_uid58787	NC_009073	1016	arCOG01352	6				E	GdhA	Glutamate dehydrogenase/leucine dehydrogenase
126459645	968479..969369	+	Pyrobaculum_calidifontis_JCM_11548_uid58787	NC_009073	1017	arCOG04280	6				K	NagC	Transcriptional regulator/sugar kinase
126459646	969421..969891	+	Pyrobaculum_calidifontis_JCM_11548_uid58787	NC_009073	1018	arCOG00779	159				J	RplO	Ribosomal protein L15
126459647	969891..971258	+	Pyrobaculum_calidifontis_JCM_11548_uid58787	NC_009073	1019	arCOG04169	168	+	10		U	SecY	Preprotein translocase subunit SecY
126459648	971297..971425	+	Pyrobaculum_calidifontis_JCM_11548_uid58787	NC_009073	1020	-
126459649	971426..972247	+	Pyrobaculum_calidifontis_JCM_11548_uid58787	NC_009073	1021	arCOG04069	13				R	-	RNA methyltransferase, SPOUT superfamily
126459650	972219..973448	-	Pyrobaculum_calidifontis_JCM_11548_uid58787	NC_009073	1022	arCOG00666	6				M	GCD1	N-acetylglucosamine-1-phosphate uridyltransferase
===	119872476	7	Pyrobaculum_islandicum_DSM_4184_uid58635	NC_008701
119872473	854981..857338	-	Pyrobaculum_islandicum_DSM_4184_uid58635	NC_008701	953	arCOG00328	7				L	PolB	DNA polymerase elongation subunit (family B)
119872474	857478..857828	+	Pyrobaculum_islandicum_DSM_4184_uid58635	NC_008701	954	arCOG05556	10		3		S	-	Uncharacterized conserved protein
119872475	858591..859061	+	Pyrobaculum_islandicum_DSM_4184_uid58635	NC_008701	955	arCOG00779	159				J	RplO	Ribosomal protein L15
119872476	859062..860444	+	Pyrobaculum_islandicum_DSM_4184_uid58635	NC_008701	956	arCOG04169	168	+	11		U	SecY	Preprotein translocase subunit SecY
119872477	860474..860614	+	Pyrobaculum_islandicum_DSM_4184_uid58635	NC_008701	957	-
119872478	860611..861402	+	Pyrobaculum_islandicum_DSM_4184_uid58635	NC_008701	958	arCOG04069	13				R	-	RNA methyltransferase, SPOUT superfamily
119872479	861399..862622	-	Pyrobaculum_islandicum_DSM_4184_uid58635	NC_008701	959	arCOG00666	6				M	GCD1	N-acetylglucosamine-1-phosphate uridyltransferase
===	171185758	7	Pyrobaculum_neutrophilum_V24Sta_uid58421	NC_010525
171185755	1158723..1160006	-	Pyrobaculum_neutrophilum_V24Sta_uid58421	NC_010525	1270	arCOG01352	6				E	GdhA	Glutamate dehydrogenase/leucine dehydrogenase
171185756	1160090..1160983	+	Pyrobaculum_neutrophilum_V24Sta_uid58421	NC_010525	1271	arCOG04280	6				K	NagC	Transcriptional regulator/sugar kinase
171185757	1161027..1161497	+	Pyrobaculum_neutrophilum_V24Sta_uid58421	NC_010525	1272	arCOG00779	159				J	RplO	Ribosomal protein L15
171185758	1161497..1162876	+	Pyrobaculum_neutrophilum_V24Sta_uid58421	NC_010525	1273	arCOG04169	168	+	11		U	SecY	Preprotein translocase subunit SecY
171185759	1162900..1163031	+	Pyrobaculum_neutrophilum_V24Sta_uid58421	NC_010525	1274	-
171185760	1163031..1163822	+	Pyrobaculum_neutrophilum_V24Sta_uid58421	NC_010525	1275	arCOG04069	13				R	-	RNA methyltransferase, SPOUT superfamily
171185761	1163819..1165060	-	Pyrobaculum_neutrophilum_V24Sta_uid58421	NC_010525	1276	arCOG00666	6				M	GCD1	N-acetylglucosamine-1-phosphate uridyltransferase
===	379003218	7	Pyrobaculum_oguniense_TE7_uid84411	NC_016885
379003215	217985..219208	+	Pyrobaculum_oguniense_TE7_uid84411	NC_016885	253	arCOG00666	6				M	GCD1	N-acetylglucosamine-1-phosphate uridyltransferase
379003216	219205..220002	-	Pyrobaculum_oguniense_TE7_uid84411	NC_016885	254	arCOG04069	13				R	-	RNA methyltransferase, SPOUT superfamily
379003217	220003..220143	-	Pyrobaculum_oguniense_TE7_uid84411	NC_016885	255	arCOG11397	2				S	-	Uncharacterized conserved protein
379003218	220180..221577	-	Pyrobaculum_oguniense_TE7_uid84411	NC_016885	256	arCOG04169	168	+	10		U	SecY	Preprotein translocase subunit SecY
379003219	221577..222044	-	Pyrobaculum_oguniense_TE7_uid84411	NC_016885	257	arCOG00779	159				J	RplO	Ribosomal protein L15
379003220	222080..222970	-	Pyrobaculum_oguniense_TE7_uid84411	NC_016885	258	arCOG04280	6				K	NagC	Transcriptional regulator/sugar kinase
379003221	223072..224358	+	Pyrobaculum_oguniense_TE7_uid84411	NC_016885	259	arCOG01352	6				E	GdhA	Glutamate dehydrogenase/leucine dehydrogenase
===	332158000	7	Pyrococcus_NA2_uid66551	NC_015474
332157997	303624..304757	+	Pyrococcus_NA2_uid66551	NC_015474	353	arCOG00755	7				E	DadA	Glycine/D-amino acid oxidase (deaminating)
332157998	304754..305281	-	Pyrococcus_NA2_uid66551	NC_015474	354	arCOG02673	77		3		U	-	OxaA/SpoJ/YidC translocase/secretase, sec-independent itegration of nascent memrane proteins into membrane
332157999	305274..305864	-	Pyrococcus_NA2_uid66551	NC_015474	355	arCOG01039	80				F	AdkA	Archaeal adenylate kinase
332158000	305918..307324	-	Pyrococcus_NA2_uid66551	NC_015474	356	arCOG04169	168	+	10		U	SecY	Preprotein translocase subunit SecY
332158001	307362..307805	-	Pyrococcus_NA2_uid66551	NC_015474	357	arCOG00779	159				J	RplO	Ribosomal protein L15
332158002	307816..308283	-	Pyrococcus_NA2_uid66551	NC_015474	358	arCOG04086	149				J	RpmD	Ribosomal protein L30
332158003	308294..309004	-	Pyrococcus_NA2_uid66551	NC_015474	359	arCOG04087	147				J	RpsE	Ribosomal protein S5
===	389853094	7	Pyrococcus_ST04_uid167261	NC_017946
389853091	1646590..1647723	+	Pyrococcus_ST04_uid167261	NC_017946	1642	arCOG00755	7				E	DadA	Glycine/D-amino acid oxidase (deaminating)
389853092	1647726..1648187	-	Pyrococcus_ST04_uid167261	NC_017946	1643	arCOG02673	77		3		U	-	OxaA/SpoJ/YidC translocase/secretase, sec-independent itegration of nascent memrane proteins into membrane
389853093	1648246..1648836	-	Pyrococcus_ST04_uid167261	NC_017946	1644	arCOG01039	80				F	AdkA	Archaeal adenylate kinase
389853094	1648897..1650303	-	Pyrococcus_ST04_uid167261	NC_017946	1645	arCOG04169	168	+	10		U	SecY	Preprotein translocase subunit SecY
389853095	1650352..1650795	-	Pyrococcus_ST04_uid167261	NC_017946	1646	arCOG00779	159				J	RplO	Ribosomal protein L15
389853096	1650806..1651273	-	Pyrococcus_ST04_uid167261	NC_017946	1647	arCOG04086	149				J	RpmD	Ribosomal protein L30
389853097	1651285..1651995	-	Pyrococcus_ST04_uid167261	NC_017946	1648	arCOG04087	147				J	RpsE	Ribosomal protein S5
===	14520534	7	Pyrococcus_abyssi_GE5_uid62903	NC_000868
14520531	321272..322411	+	Pyrococcus_abyssi_GE5_uid62903	NC_000868	314	arCOG00755	7				E	DadA	Glycine/D-amino acid oxidase (deaminating)
14520532	322408..322935	-	Pyrococcus_abyssi_GE5_uid62903	NC_000868	315	arCOG02673	77		3		U	-	OxaA/SpoJ/YidC translocase/secretase, sec-independent itegration of nascent memrane proteins into membrane
33356678	322928..323521	-	Pyrococcus_abyssi_GE5_uid62903	NC_000868	316	arCOG01039	80				F	AdkA	Archaeal adenylate kinase
14520534	323583..324989	-	Pyrococcus_abyssi_GE5_uid62903	NC_000868	317	arCOG04169	168	+	10		U	SecY	Preprotein translocase subunit SecY
14520535	325038..325481	-	Pyrococcus_abyssi_GE5_uid62903	NC_000868	318	arCOG00779	159				J	RplO	Ribosomal protein L15
14520536	325493..325960	-	Pyrococcus_abyssi_GE5_uid62903	NC_000868	319	arCOG04086	149				J	RpmD	Ribosomal protein L30
14520537	325971..326681	-	Pyrococcus_abyssi_GE5_uid62903	NC_000868	320	arCOG04087	147				J	RpsE	Ribosomal protein S5
===	397652551	7	Pyrococcus_furiosus_COM1_uid169620	NC_018092
397652548	1729453..1730163	+	Pyrococcus_furiosus_COM1_uid169620	NC_018092	1861	arCOG04087	147				J	RpsE	Ribosomal protein S5
397652549	1730175..1730642	+	Pyrococcus_furiosus_COM1_uid169620	NC_018092	1862	arCOG04086	149				J	RpmD	Ribosomal protein L30
397652550	1730653..1731096	+	Pyrococcus_furiosus_COM1_uid169620	NC_018092	1863	arCOG00779	159				J	RplO	Ribosomal protein L15
397652551	1731148..1732554	+	Pyrococcus_furiosus_COM1_uid169620	NC_018092	1864	arCOG04169	168	+	10		U	SecY	Preprotein translocase subunit SecY
397652552	1732629..1733219	+	Pyrococcus_furiosus_COM1_uid169620	NC_018092	1865	arCOG01039	80				F	AdkA	Archaeal adenylate kinase
397652553	1733212..1733739	+	Pyrococcus_furiosus_COM1_uid169620	NC_018092	1866	arCOG02673	77		3		U	-	OxaA/SpoJ/YidC translocase/secretase, sec-independent itegration of nascent memrane proteins into membrane
397652554	1733736..1734872	-	Pyrococcus_furiosus_COM1_uid169620	NC_018092	1867	arCOG00755	7				E	DadA	Glycine/D-amino acid oxidase (deaminating)
===	18978173	7	Pyrococcus_furiosus_DSM_3638_uid57873	NC_003413
18978170	1669331..1670467	+	Pyrococcus_furiosus_DSM_3638_uid57873	NC_003413	1845	arCOG00755	7				E	DadA	Glycine/D-amino acid oxidase (deaminating)
18978171	1670464..1670991	-	Pyrococcus_furiosus_DSM_3638_uid57873	NC_003413	1846	arCOG02673	77		3		U	-	OxaA/SpoJ/YidC translocase/secretase, sec-independent itegration of nascent memrane proteins into membrane
18978172	1670984..1671574	-	Pyrococcus_furiosus_DSM_3638_uid57873	NC_003413	1847	arCOG01039	80				F	AdkA	Archaeal adenylate kinase
18978173	1671649..1673055	-	Pyrococcus_furiosus_DSM_3638_uid57873	NC_003413	1848	arCOG04169	168	+	10		U	SecY	Preprotein translocase subunit SecY
161484705	1673107..1673550	-	Pyrococcus_furiosus_DSM_3638_uid57873	NC_003413	1849	arCOG00779	159				J	RplO	Ribosomal protein L15
18978175	1673561..1674028	-	Pyrococcus_furiosus_DSM_3638_uid57873	NC_003413	1850	arCOG04086	149				J	RpmD	Ribosomal protein L30
18978176	1674040..1674750	-	Pyrococcus_furiosus_DSM_3638_uid57873	NC_003413	1851	arCOG04087	147				J	RpsE	Ribosomal protein S5
===	14591511	7	Pyrococcus_horikoshii_OT3_uid57753	NC_000961
14591508	1534456..1535589	+	Pyrococcus_horikoshii_OT3_uid57753	NC_000961	1703	arCOG00755	7				E	DadA	Glycine/D-amino acid oxidase (deaminating)
14591509	1535594..1536121	-	Pyrococcus_horikoshii_OT3_uid57753	NC_000961	1704	arCOG02673	77		3		U	-	OxaA/SpoJ/YidC translocase/secretase, sec-independent itegration of nascent memrane proteins into membrane
14591510	1536114..1536704	-	Pyrococcus_horikoshii_OT3_uid57753	NC_000961	1705	arCOG01039	80				F	AdkA	Archaeal adenylate kinase
14591511	1536782..1538188	-	Pyrococcus_horikoshii_OT3_uid57753	NC_000961	1706	arCOG04169	168	+	10		U	SecY	Preprotein translocase subunit SecY
161349992	1538222..1538665	-	Pyrococcus_horikoshii_OT3_uid57753	NC_000961	1707	arCOG00779	159				J	RplO	Ribosomal protein L15
14591513	1538676..1539143	-	Pyrococcus_horikoshii_OT3_uid57753	NC_000961	1708	arCOG04086	149				J	RpmD	Ribosomal protein L30
14591514	1539155..1539865	-	Pyrococcus_horikoshii_OT3_uid57753	NC_000961	1709	arCOG04087	147				J	RpsE	Ribosomal protein S5
===	337283668	7	Pyrococcus_yayanosii_CH1_uid68281	NC_015680
337283665	139418..140128	+	Pyrococcus_yayanosii_CH1_uid68281	NC_015680	154	arCOG04087	147				J	RpsE	Ribosomal protein S5
337283666	140140..140607	+	Pyrococcus_yayanosii_CH1_uid68281	NC_015680	155	arCOG04086	149				J	RpmD	Ribosomal protein L30
337283667	140619..141062	+	Pyrococcus_yayanosii_CH1_uid68281	NC_015680	156	arCOG00779	159			SIGNAL	J	RplO	Ribosomal protein L15
337283668	141097..142503	+	Pyrococcus_yayanosii_CH1_uid68281	NC_015680	157	arCOG04169	168	+	10		U	SecY	Preprotein translocase subunit SecY
337283669	142562..143152	+	Pyrococcus_yayanosii_CH1_uid68281	NC_015680	158	arCOG01039	80				F	AdkA	Archaeal adenylate kinase
337283670	143145..143672	+	Pyrococcus_yayanosii_CH1_uid68281	NC_015680	159	arCOG02673	77		3		U	-	OxaA/SpoJ/YidC translocase/secretase, sec-independent itegration of nascent memrane proteins into membrane
337283671	143669..144805	-	Pyrococcus_yayanosii_CH1_uid68281	NC_015680	160	arCOG00755	7				E	DadA	Glycine/D-amino acid oxidase (deaminating)
===	347524220	7	Pyrolobus_fumarii_1A_uid73415	NC_015931
347524217	1569455..1570096	+	Pyrolobus_fumarii_1A_uid73415	NC_015931	1663	arCOG04087	147				J	RpsE	Ribosomal protein S5
347524218	1570110..1570646	+	Pyrolobus_fumarii_1A_uid73415	NC_015931	1664	arCOG04086	149				J	RpmD	Ribosomal protein L30
347524219	1570669..1571139	+	Pyrolobus_fumarii_1A_uid73415	NC_015931	1665	arCOG00779	159			SIGNAL	J	RplO	Ribosomal protein L15
347524220	1571189..1572538	+	Pyrolobus_fumarii_1A_uid73415	NC_015931	1666	arCOG04169	168	+	10		U	SecY	Preprotein translocase subunit SecY
347524221	1572584..1573204	+	Pyrolobus_fumarii_1A_uid73415	NC_015931	1667	arCOG01039	80				F	AdkA	Archaeal adenylate kinase
347524222	1573209..1573691	+	Pyrolobus_fumarii_1A_uid73415	NC_015931	1668	-			3
347524223	1573705..1574022	+	Pyrolobus_fumarii_1A_uid73415	NC_015931	1669	arCOG04168	52				J	RPL34A	Ribosomal protein L34E
===	510882319	7	Salinarchaeum_laminariae_Harcht_Bsk1_uid207001	NC_021313
510882316	2441137..2441787	+	Salinarchaeum_laminariae_Harcht_Bsk1_uid207001	NC_021313	2231	arCOG04087	147				J	RpsE	Ribosomal protein S5
510882317	2441787..2442251	+	Salinarchaeum_laminariae_Harcht_Bsk1_uid207001	NC_021313	2232	arCOG04086	149				J	RpmD	Ribosomal protein L30
510882318	2442254..2442778	+	Salinarchaeum_laminariae_Harcht_Bsk1_uid207001	NC_021313	2233	arCOG00779	159				J	RplO	Ribosomal protein L15
510882319	2442782..2444224	+	Salinarchaeum_laminariae_Harcht_Bsk1_uid207001	NC_021313	2234	arCOG04169	168	+	9		U	SecY	Preprotein translocase subunit SecY
510882320	2444354..2444734	-	Salinarchaeum_laminariae_Harcht_Bsk1_uid207001	NC_021313	2235	-			3
510882321	2445090..2446433	-	Salinarchaeum_laminariae_Harcht_Bsk1_uid207001	NC_021313	2236	arCOG01296	1				O	TrxB	Thioredoxin reductase
510882322	2446661..2447704	-	Salinarchaeum_laminariae_Harcht_Bsk1_uid207001	NC_021313	2237	arCOG01701	1				J	SEN2	tRNA splicing endonuclease
===	297527384	7	Staphylothermus_hellenicus_DSM_12710_uid45893	NC_014205
297527381	1366365..1366898	-	Staphylothermus_hellenicus_DSM_12710_uid45893	NC_014205	1353	arCOG01037	47				F	Cmk	Cytidylate kinase
297527382	1366996..1367274	-	Staphylothermus_hellenicus_DSM_12710_uid45893	NC_014205	1354	arCOG04168	52				J	RPL34A	Ribosomal protein L34E
297527383	1367611..1368057	-	Staphylothermus_hellenicus_DSM_12710_uid45893	NC_014205	1355	arCOG08873	6		3		S	-	Uncharacterized conserved protein
297527384	1368063..1369493	-	Staphylothermus_hellenicus_DSM_12710_uid45893	NC_014205	1356	arCOG04169	168	+	12		U	SecY	Preprotein translocase subunit SecY
297527385	1369624..1370082	-	Staphylothermus_hellenicus_DSM_12710_uid45893	NC_014205	1357	arCOG00779	159			SIGNAL	J	RplO	Ribosomal protein L15
297527386	1370106..1370594	-	Staphylothermus_hellenicus_DSM_12710_uid45893	NC_014205	1358	arCOG04086	149				J	RpmD	Ribosomal protein L30
297527387	1370614..1371258	-	Staphylothermus_hellenicus_DSM_12710_uid45893	NC_014205	1359	arCOG04087	147				J	RpsE	Ribosomal protein S5
===	126465939	7	Staphylothermus_marinus_F1_uid58719	NC_009033
126465936	1010385..1011029	+	Staphylothermus_marinus_F1_uid58719	NC_009033	1023	arCOG04087	147				J	RpsE	Ribosomal protein S5
126465937	1011049..1011537	+	Staphylothermus_marinus_F1_uid58719	NC_009033	1024	arCOG04086	149				J	RpmD	Ribosomal protein L30
126465938	1011561..1012019	+	Staphylothermus_marinus_F1_uid58719	NC_009033	1025	arCOG00779	159			SIGNAL	J	RplO	Ribosomal protein L15
126465939	1012145..1013575	+	Staphylothermus_marinus_F1_uid58719	NC_009033	1026	arCOG04169	168	+	12		U	SecY	Preprotein translocase subunit SecY
126465940	1013581..1014027	+	Staphylothermus_marinus_F1_uid58719	NC_009033	1027	arCOG08873	6		3		S	-	Uncharacterized conserved protein
126465941	1014124..1014402	+	Staphylothermus_marinus_F1_uid58719	NC_009033	1028	arCOG04168	52				J	RPL34A	Ribosomal protein L34E
126465942	1014500..1015033	+	Staphylothermus_marinus_F1_uid58719	NC_009033	1029	arCOG01037	47				F	Cmk	Cytidylate kinase
===	70606389	7	Sulfolobus_acidocaldarius_DSM_639_uid58379	NC_007181
70606386	461926..462189	-	Sulfolobus_acidocaldarius_DSM_639_uid58379	NC_007181	533	arCOG04168	52				J	RPL34A	Ribosomal protein L34E
70606387	462212..462409	-	Sulfolobus_acidocaldarius_DSM_639_uid58379	NC_007181	534	arCOG07287	20		2		S	-	Uncharacterized conserved protein
70606388	462661..463245	-	Sulfolobus_acidocaldarius_DSM_639_uid58379	NC_007181	535	arCOG01039	80				F	AdkA	Archaeal adenylate kinase
70606389	463249..464640	-	Sulfolobus_acidocaldarius_DSM_639_uid58379	NC_007181	536	arCOG04169	168	+	11		U	SecY	Preprotein translocase subunit SecY
70606390	464657..465091	-	Sulfolobus_acidocaldarius_DSM_639_uid58379	NC_007181	537	arCOG00779	159				J	RplO	Ribosomal protein L15
70606391	465093..465563	-	Sulfolobus_acidocaldarius_DSM_639_uid58379	NC_007181	538	arCOG04086	149				J	RpmD	Ribosomal protein L30
70606392	465560..466204	-	Sulfolobus_acidocaldarius_DSM_639_uid58379	NC_007181	539	arCOG04087	147				J	RpsE	Ribosomal protein S5
===	449066601	7	Sulfolobus_acidocaldarius_N8_uid189027	NC_020246
449066598	461930..462193	-	Sulfolobus_acidocaldarius_N8_uid189027	NC_020246	551	arCOG04168	52				J	RPL34A	Ribosomal protein L34E
449066599	462216..462650	-	Sulfolobus_acidocaldarius_N8_uid189027	NC_020246	552	arCOG07287	20		3		S	-	Uncharacterized conserved protein
449066600	462665..463249	-	Sulfolobus_acidocaldarius_N8_uid189027	NC_020246	553	arCOG01039	80				F	AdkA	Archaeal adenylate kinase
449066601	463253..464644	-	Sulfolobus_acidocaldarius_N8_uid189027	NC_020246	554	arCOG04169	168	+	11		U	SecY	Preprotein translocase subunit SecY
449066602	464661..465095	-	Sulfolobus_acidocaldarius_N8_uid189027	NC_020246	555	arCOG00779	159				J	RplO	Ribosomal protein L15
449066603	465097..465567	-	Sulfolobus_acidocaldarius_N8_uid189027	NC_020246	556	arCOG04086	149				J	RpmD	Ribosomal protein L30
449066604	465564..466223	-	Sulfolobus_acidocaldarius_N8_uid189027	NC_020246	557	arCOG04087	147				J	RpsE	Ribosomal protein S5
===	449068875	7	Sulfolobus_acidocaldarius_Ron12_I_uid189028	NC_020247
449068872	461930..462193	-	Sulfolobus_acidocaldarius_Ron12_I_uid189028	NC_020247	549	arCOG04168	52				J	RPL34A	Ribosomal protein L34E
449068873	462216..462650	-	Sulfolobus_acidocaldarius_Ron12_I_uid189028	NC_020247	550	arCOG07287	20		3		S	-	Uncharacterized conserved protein
449068874	462665..463249	-	Sulfolobus_acidocaldarius_Ron12_I_uid189028	NC_020247	551	arCOG01039	80				F	AdkA	Archaeal adenylate kinase
449068875	463253..464644	-	Sulfolobus_acidocaldarius_Ron12_I_uid189028	NC_020247	552	arCOG04169	168	+	11		U	SecY	Preprotein translocase subunit SecY
449068876	464661..465095	-	Sulfolobus_acidocaldarius_Ron12_I_uid189028	NC_020247	553	arCOG00779	159				J	RplO	Ribosomal protein L15
449068877	465097..465567	-	Sulfolobus_acidocaldarius_Ron12_I_uid189028	NC_020247	554	arCOG04086	149				J	RpmD	Ribosomal protein L30
449068878	465564..466223	-	Sulfolobus_acidocaldarius_Ron12_I_uid189028	NC_020247	555	arCOG04087	147				J	RpsE	Ribosomal protein S5
===	568163324	7	Sulfolobus_acidocaldarius_SUSAZ_uid232254	NC_023069
568163321	432461..432724	-	Sulfolobus_acidocaldarius_SUSAZ_uid232254	NC_023069	497	arCOG04168	52				J	RPL34A	Ribosomal protein L34E
568163322	432747..433181	-	Sulfolobus_acidocaldarius_SUSAZ_uid232254	NC_023069	498	arCOG07287	20		3		S	-	Uncharacterized conserved protein
568163323	433196..433780	-	Sulfolobus_acidocaldarius_SUSAZ_uid232254	NC_023069	499	arCOG01039	80				F	AdkA	Archaeal adenylate kinase
568163324	433784..435175	-	Sulfolobus_acidocaldarius_SUSAZ_uid232254	NC_023069	500	arCOG04169	168	+	10		U	SecY	Preprotein translocase subunit SecY
568163325	435192..435626	-	Sulfolobus_acidocaldarius_SUSAZ_uid232254	NC_023069	501	arCOG00779	159				J	RplO	Ribosomal protein L15
568163326	435628..436098	-	Sulfolobus_acidocaldarius_SUSAZ_uid232254	NC_023069	502	arCOG04086	149				J	RpmD	Ribosomal protein L30
568163327	436095..436739	-	Sulfolobus_acidocaldarius_SUSAZ_uid232254	NC_023069	503	arCOG04087	147				J	RpsE	Ribosomal protein S5
===	385773386	7	Sulfolobus_islandicus_HVE10_4_uid162067	NC_017275
385773383	1366820..1367464	+	Sulfolobus_islandicus_HVE10_4_uid162067	NC_017275	1363	arCOG04087	147				J	RpsE	Ribosomal protein S5
385773384	1367471..1367947	+	Sulfolobus_islandicus_HVE10_4_uid162067	NC_017275	1364	arCOG04086	149				J	RpmD	Ribosomal protein L30
385773385	1367949..1368383	+	Sulfolobus_islandicus_HVE10_4_uid162067	NC_017275	1365	arCOG00779	159				J	RplO	Ribosomal protein L15
385773386	1368400..1369809	+	Sulfolobus_islandicus_HVE10_4_uid162067	NC_017275	1366	arCOG04169	168	+	11		U	SecY	Preprotein translocase subunit SecY
385773387	1369812..1370399	+	Sulfolobus_islandicus_HVE10_4_uid162067	NC_017275	1367	arCOG01039	80				F	AdkA	Archaeal adenylate kinase
385773388	1370404..1370853	+	Sulfolobus_islandicus_HVE10_4_uid162067	NC_017275	1368	arCOG07287	20		3		S	-	Uncharacterized conserved protein
385773389	1370867..1371124	+	Sulfolobus_islandicus_HVE10_4_uid162067	NC_017275	1369	arCOG04168	52				J	RPL34A	Ribosomal protein L34E
===	479325700	7	Sulfolobus_islandicus_LAL14_1_uid197216	NC_021058
479325697	1223356..1224009	+	Sulfolobus_islandicus_LAL14_1_uid197216	NC_021058	1273	arCOG04087	147				J	RpsE	Ribosomal protein S5
479325698	1224016..1224492	+	Sulfolobus_islandicus_LAL14_1_uid197216	NC_021058	1274	arCOG04086	149				J	RpmD	Ribosomal protein L30
479325699	1224494..1224928	+	Sulfolobus_islandicus_LAL14_1_uid197216	NC_021058	1275	arCOG00779	159				J	RplO	Ribosomal protein L15
479325700	1224945..1226354	+	Sulfolobus_islandicus_LAL14_1_uid197216	NC_021058	1276	arCOG04169	168	+	11		U	SecY	Preprotein translocase subunit SecY
479325701	1226357..1226944	+	Sulfolobus_islandicus_LAL14_1_uid197216	NC_021058	1277	arCOG01039	80				F	AdkA	Archaeal adenylate kinase
479325702	1226949..1227398	+	Sulfolobus_islandicus_LAL14_1_uid197216	NC_021058	1278	arCOG07287	20		3		S	-	Uncharacterized conserved protein
479325703	1227412..1227669	+	Sulfolobus_islandicus_LAL14_1_uid197216	NC_021058	1279	arCOG04168	52				J	RPL34A	Ribosomal protein L34E
===	284997917	7	Sulfolobus_islandicus_L_D_8_5_uid43679	NC_013769
284997914	1434372..1435025	+	Sulfolobus_islandicus_L_D_8_5_uid43679	NC_013769	1507	arCOG04087	147				J	RpsE	Ribosomal protein S5
284997915	1435032..1435508	+	Sulfolobus_islandicus_L_D_8_5_uid43679	NC_013769	1508	arCOG04086	149				J	RpmD	Ribosomal protein L30
284997916	1435510..1435944	+	Sulfolobus_islandicus_L_D_8_5_uid43679	NC_013769	1509	arCOG00779	159				J	RplO	Ribosomal protein L15
284997917	1435961..1437370	+	Sulfolobus_islandicus_L_D_8_5_uid43679	NC_013769	1510	arCOG04169	168	+	11		U	SecY	Preprotein translocase subunit SecY
284997918	1437373..1437960	+	Sulfolobus_islandicus_L_D_8_5_uid43679	NC_013769	1511	arCOG01039	80				F	AdkA	Archaeal adenylate kinase
284997919	1437965..1438414	+	Sulfolobus_islandicus_L_D_8_5_uid43679	NC_013769	1512	arCOG07287	20		3		S	-	Uncharacterized conserved protein
284997920	1438428..1438685	+	Sulfolobus_islandicus_L_D_8_5_uid43679	NC_013769	1513	arCOG04168	52				J	RPL34A	Ribosomal protein L34E
===	227830410	7	Sulfolobus_islandicus_L_S_2_15_uid58871	NC_012589
227830407	1426199..1426852	+	Sulfolobus_islandicus_L_S_2_15_uid58871	NC_012589	1386	arCOG04087	147				J	RpsE	Ribosomal protein S5
227830408	1426859..1427335	+	Sulfolobus_islandicus_L_S_2_15_uid58871	NC_012589	1387	arCOG04086	149				J	RpmD	Ribosomal protein L30
227830409	1427337..1427771	+	Sulfolobus_islandicus_L_S_2_15_uid58871	NC_012589	1388	arCOG00779	159				J	RplO	Ribosomal protein L15
227830410	1427788..1429197	+	Sulfolobus_islandicus_L_S_2_15_uid58871	NC_012589	1389	arCOG04169	168	+	11		U	SecY	Preprotein translocase subunit SecY
227830411	1429200..1429787	+	Sulfolobus_islandicus_L_S_2_15_uid58871	NC_012589	1390	arCOG01039	80				F	AdkA	Archaeal adenylate kinase
227830412	1429792..1430241	+	Sulfolobus_islandicus_L_S_2_15_uid58871	NC_012589	1391	arCOG07287	20		3		S	-	Uncharacterized conserved protein
227830413	1430255..1430512	+	Sulfolobus_islandicus_L_S_2_15_uid58871	NC_012589	1392	arCOG04168	52				J	RPL34A	Ribosomal protein L34E
===	227827714	7	Sulfolobus_islandicus_M_14_25_uid58849	NC_012588
227827711	1349927..1350580	+	Sulfolobus_islandicus_M_14_25_uid58849	NC_012588	1300	arCOG04087	147				J	RpsE	Ribosomal protein S5
227827712	1350587..1351063	+	Sulfolobus_islandicus_M_14_25_uid58849	NC_012588	1301	arCOG04086	149				J	RpmD	Ribosomal protein L30
227827713	1351065..1351499	+	Sulfolobus_islandicus_M_14_25_uid58849	NC_012588	1302	arCOG00779	159				J	RplO	Ribosomal protein L15
227827714	1351516..1352925	+	Sulfolobus_islandicus_M_14_25_uid58849	NC_012588	1303	arCOG04169	168	+	11		U	SecY	Preprotein translocase subunit SecY
227827715	1352928..1353515	+	Sulfolobus_islandicus_M_14_25_uid58849	NC_012588	1304	arCOG01039	80				F	AdkA	Archaeal adenylate kinase
227827716	1353520..1353969	+	Sulfolobus_islandicus_M_14_25_uid58849	NC_012588	1305	arCOG07287	20		3		S	-	Uncharacterized conserved protein
227827717	1353983..1354240	+	Sulfolobus_islandicus_M_14_25_uid58849	NC_012588	1306	arCOG04168	52				J	RPL34A	Ribosomal protein L34E
===	229584918	7	Sulfolobus_islandicus_M_16_27_uid58851	NC_012632
229584915	1430065..1430718	+	Sulfolobus_islandicus_M_16_27_uid58851	NC_012632	1342	arCOG04087	147				J	RpsE	Ribosomal protein S5
229584916	1430725..1431201	+	Sulfolobus_islandicus_M_16_27_uid58851	NC_012632	1343	arCOG04086	149				J	RpmD	Ribosomal protein L30
229584917	1431203..1431637	+	Sulfolobus_islandicus_M_16_27_uid58851	NC_012632	1344	arCOG00779	159				J	RplO	Ribosomal protein L15
229584918	1431654..1433063	+	Sulfolobus_islandicus_M_16_27_uid58851	NC_012632	1345	arCOG04169	168	+	11		U	SecY	Preprotein translocase subunit SecY
229584919	1433066..1433653	+	Sulfolobus_islandicus_M_16_27_uid58851	NC_012632	1346	arCOG01039	80				F	AdkA	Archaeal adenylate kinase
229584920	1433658..1434107	+	Sulfolobus_islandicus_M_16_27_uid58851	NC_012632	1347	arCOG07287	20		3		S	-	Uncharacterized conserved protein
229584921	1434121..1434378	+	Sulfolobus_islandicus_M_16_27_uid58851	NC_012632	1348	arCOG04168	52				J	RPL34A	Ribosomal protein L34E
===	238619885	7	Sulfolobus_islandicus_M_16_4_uid58841	NC_012726
238619882	1337919..1338572	+	Sulfolobus_islandicus_M_16_4_uid58841	NC_012726	1403	arCOG04087	147				J	RpsE	Ribosomal protein S5
238619883	1338579..1339055	+	Sulfolobus_islandicus_M_16_4_uid58841	NC_012726	1404	arCOG04086	149				J	RpmD	Ribosomal protein L30
238619884	1339057..1339491	+	Sulfolobus_islandicus_M_16_4_uid58841	NC_012726	1405	arCOG00779	159				J	RplO	Ribosomal protein L15
238619885	1339508..1340917	+	Sulfolobus_islandicus_M_16_4_uid58841	NC_012726	1406	arCOG04169	168	+	11		U	SecY	Preprotein translocase subunit SecY
238619886	1340920..1341507	+	Sulfolobus_islandicus_M_16_4_uid58841	NC_012726	1407	arCOG01039	80				F	AdkA	Archaeal adenylate kinase
238619887	1341512..1341961	+	Sulfolobus_islandicus_M_16_4_uid58841	NC_012726	1408	arCOG07287	20		3		S	-	Uncharacterized conserved protein
238619888	1341975..1342232	+	Sulfolobus_islandicus_M_16_4_uid58841	NC_012726	1409	arCOG04168	52				J	RPL34A	Ribosomal protein L34E
===	385776024	7	Sulfolobus_islandicus_REY15A_uid162071	NC_017276
385776021	1237313..1237957	+	Sulfolobus_islandicus_REY15A_uid162071	NC_017276	1280	arCOG04087	147				J	RpsE	Ribosomal protein S5
385776022	1237964..1238440	+	Sulfolobus_islandicus_REY15A_uid162071	NC_017276	1281	arCOG04086	149				J	RpmD	Ribosomal protein L30
385776023	1238442..1238876	+	Sulfolobus_islandicus_REY15A_uid162071	NC_017276	1282	arCOG00779	159				J	RplO	Ribosomal protein L15
385776024	1238893..1240302	+	Sulfolobus_islandicus_REY15A_uid162071	NC_017276	1283	arCOG04169	168	+	11		U	SecY	Preprotein translocase subunit SecY
385776025	1240305..1240892	+	Sulfolobus_islandicus_REY15A_uid162071	NC_017276	1284	arCOG01039	80				F	AdkA	Archaeal adenylate kinase
385776026	1240897..1241346	+	Sulfolobus_islandicus_REY15A_uid162071	NC_017276	1285	arCOG07287	20		3		S	-	Uncharacterized conserved protein
385776027	1241360..1241617	+	Sulfolobus_islandicus_REY15A_uid162071	NC_017276	1286	arCOG04168	52				J	RPL34A	Ribosomal protein L34E
===	229579229	7	Sulfolobus_islandicus_Y_G_57_14_uid58923	NC_012622
229579226	1325527..1326180	+	Sulfolobus_islandicus_Y_G_57_14_uid58923	NC_012622	1408	arCOG04087	147				J	RpsE	Ribosomal protein S5
229579227	1326187..1326663	+	Sulfolobus_islandicus_Y_G_57_14_uid58923	NC_012622	1409	arCOG04086	149				J	RpmD	Ribosomal protein L30
229579228	1326665..1327099	+	Sulfolobus_islandicus_Y_G_57_14_uid58923	NC_012622	1410	arCOG00779	159				J	RplO	Ribosomal protein L15
229579229	1327116..1328525	+	Sulfolobus_islandicus_Y_G_57_14_uid58923	NC_012622	1411	arCOG04169	168	+	11		U	SecY	Preprotein translocase subunit SecY
229579230	1328528..1329115	+	Sulfolobus_islandicus_Y_G_57_14_uid58923	NC_012622	1412	arCOG01039	80				F	AdkA	Archaeal adenylate kinase
229579231	1329120..1329569	+	Sulfolobus_islandicus_Y_G_57_14_uid58923	NC_012622	1413	arCOG07287	20		3		S	-	Uncharacterized conserved protein
229579232	1329583..1329840	+	Sulfolobus_islandicus_Y_G_57_14_uid58923	NC_012622	1414	arCOG04168	52				J	RPL34A	Ribosomal protein L34E
===	229582019	7	Sulfolobus_islandicus_Y_N_15_51_uid58825	NC_012623
229582016	1234224..1234481	-	Sulfolobus_islandicus_Y_N_15_51_uid58825	NC_012623	1294	arCOG04168	52				J	RPL34A	Ribosomal protein L34E
229582017	1234495..1234944	-	Sulfolobus_islandicus_Y_N_15_51_uid58825	NC_012623	1295	arCOG07287	20		3		S	-	Uncharacterized conserved protein
229582018	1234949..1235536	-	Sulfolobus_islandicus_Y_N_15_51_uid58825	NC_012623	1296	arCOG01039	80				F	AdkA	Archaeal adenylate kinase
229582019	1235539..1236948	-	Sulfolobus_islandicus_Y_N_15_51_uid58825	NC_012623	1297	arCOG04169	168	+	11		U	SecY	Preprotein translocase subunit SecY
229582020	1236965..1237399	-	Sulfolobus_islandicus_Y_N_15_51_uid58825	NC_012623	1298	arCOG00779	159				J	RplO	Ribosomal protein L15
229582021	1237401..1237877	-	Sulfolobus_islandicus_Y_N_15_51_uid58825	NC_012623	1299	arCOG04086	149				J	RpmD	Ribosomal protein L30
229582022	1237884..1238528	-	Sulfolobus_islandicus_Y_N_15_51_uid58825	NC_012623	1300	arCOG04087	147				J	RpsE	Ribosomal protein S5
===	384434214	7	Sulfolobus_solfataricus_98_2_uid167998	NC_017274
384434211	1570707..1570973	-	Sulfolobus_solfataricus_98_2_uid167998	NC_017274	1662	arCOG04168	52				J	RPL34A	Ribosomal protein L34E
384434212	1570987..1571436	-	Sulfolobus_solfataricus_98_2_uid167998	NC_017274	1663	arCOG07287	20		3		S	-	Uncharacterized conserved protein
384434213	1571441..1572028	-	Sulfolobus_solfataricus_98_2_uid167998	NC_017274	1664	arCOG01039	80				F	AdkA	Archaeal adenylate kinase
384434214	1572031..1573440	-	Sulfolobus_solfataricus_98_2_uid167998	NC_017274	1665	arCOG04169	168	+	11		U	SecY	Preprotein translocase subunit SecY
384434215	1573457..1573891	-	Sulfolobus_solfataricus_98_2_uid167998	NC_017274	1666	arCOG00779	159			SIGNAL	J	RplO	Ribosomal protein L15
384434216	1573894..1574370	-	Sulfolobus_solfataricus_98_2_uid167998	NC_017274	1667	arCOG04086	149				J	RpmD	Ribosomal protein L30
384434217	1574377..1575021	-	Sulfolobus_solfataricus_98_2_uid167998	NC_017274	1668	arCOG04087	147				J	RpsE	Ribosomal protein S5
===	15897601	7	Sulfolobus_solfataricus_P2_uid57721	NC_002754
15897598	598477..598743	-	Sulfolobus_solfataricus_P2_uid57721	NC_002754	626	arCOG04168	52				J	RPL34A	Ribosomal protein L34E
15897599	598757..599206	-	Sulfolobus_solfataricus_P2_uid57721	NC_002754	627	arCOG07287	20		3		S	-	Uncharacterized conserved protein
15897600	599211..599798	-	Sulfolobus_solfataricus_P2_uid57721	NC_002754	628	arCOG01039	80				F	AdkA	Archaeal adenylate kinase
15897601	599801..601210	-	Sulfolobus_solfataricus_P2_uid57721	NC_002754	629	arCOG04169	168	+	11		U	SecY	Preprotein translocase subunit SecY
15897602	601227..601661	-	Sulfolobus_solfataricus_P2_uid57721	NC_002754	630	arCOG00779	159			SIGNAL	J	RplO	Ribosomal protein L15
15897603	601664..602140	-	Sulfolobus_solfataricus_P2_uid57721	NC_002754	631	arCOG04086	149				J	RpmD	Ribosomal protein L30
15897604	602147..602800	-	Sulfolobus_solfataricus_P2_uid57721	NC_002754	632	arCOG04087	147				J	RpsE	Ribosomal protein S5
===	15920619	7	Sulfolobus_tokodaii_7_uid57807	NC_003106
15920616	421960..422223	-	Sulfolobus_tokodaii_7_uid57807	NC_003106	453	arCOG04168	52				J	RPL34A	Ribosomal protein L34E
15920617	422247..422681	-	Sulfolobus_tokodaii_7_uid57807	NC_003106	454	arCOG07287	20		3		S	-	Uncharacterized conserved protein
15920618	422688..423281	-	Sulfolobus_tokodaii_7_uid57807	NC_003106	455	arCOG01039	80				F	AdkA	Archaeal adenylate kinase
15920619	423274..424665	-	Sulfolobus_tokodaii_7_uid57807	NC_003106	456	arCOG04169	168	+	11		U	SecY	Preprotein translocase subunit SecY
15920620	424682..425116	-	Sulfolobus_tokodaii_7_uid57807	NC_003106	457	arCOG00779	159				J	RplO	Ribosomal protein L15
15920621	425117..425593	-	Sulfolobus_tokodaii_7_uid57807	NC_003106	458	arCOG04086	149				J	RpmD	Ribosomal protein L30
15920622	425595..426239	-	Sulfolobus_tokodaii_7_uid57807	NC_003106	459	arCOG04087	147				J	RpsE	Ribosomal protein S5
===	341582039	7	Thermococcus_4557_uid70841	NC_015865
341582036	912086..912358	-	Thermococcus_4557_uid70841	NC_015865	947	arCOG04168	52				J	RPL34A	Ribosomal protein L34E
341582037	912401..912928	-	Thermococcus_4557_uid70841	NC_015865	948	arCOG02673	77		3		U	-	OxaA/SpoJ/YidC translocase/secretase, sec-independent itegration of nascent memrane proteins into membrane
341582038	912921..913511	-	Thermococcus_4557_uid70841	NC_015865	949	arCOG01039	80				F	AdkA	Archaeal adenylate kinase
341582039	913588..915033	-	Thermococcus_4557_uid70841	NC_015865	950	arCOG04169	168	+	11		U	SecY	Preprotein translocase subunit SecY
341582040	915069..915515	-	Thermococcus_4557_uid70841	NC_015865	951	arCOG00779	159				J	RplO	Ribosomal protein L15
341582041	915527..915994	-	Thermococcus_4557_uid70841	NC_015865	952	arCOG04086	149				J	RpmD	Ribosomal protein L30
341582042	916006..916713	-	Thermococcus_4557_uid70841	NC_015865	953	arCOG04087	147				J	RpsE	Ribosomal protein S5
===	223477841	7	Thermococcus_AM4_uid54735	NC_016051
223477712	1179027..1179734	+	Thermococcus_AM4_uid54735	NC_016051	1250	arCOG04087	147				J	RpsE	Ribosomal protein S5
223477659	1179746..1180213	+	Thermococcus_AM4_uid54735	NC_016051	1251	arCOG04086	149				J	RpmD	Ribosomal protein L30
223478025	1180225..1180671	+	Thermococcus_AM4_uid54735	NC_016051	1252	arCOG00779	159				J	RplO	Ribosomal protein L15
223477841	1180712..1182097	+	Thermococcus_AM4_uid54735	NC_016051	1253	arCOG04169	168	+	10		U	SecY	Preprotein translocase subunit SecY
223477806	1182182..1182772	+	Thermococcus_AM4_uid54735	NC_016051	1254	arCOG01039	80				F	AdkA	Archaeal adenylate kinase
223477939	1182765..1183286	+	Thermococcus_AM4_uid54735	NC_016051	1255	arCOG02673	77		3		U	-	OxaA/SpoJ/YidC translocase/secretase, sec-independent itegration of nascent memrane proteins into membrane
223477790	1183329..1183601	+	Thermococcus_AM4_uid54735	NC_016051	1256	arCOG04168	52				J	RPL34A	Ribosomal protein L34E
===	390960771	7	Thermococcus_CL1_uid168259	NC_018015
390960768	553807..554079	-	Thermococcus_CL1_uid168259	NC_018015	592	arCOG04168	52				J	RPL34A	Ribosomal protein L34E
390960769	554122..554649	-	Thermococcus_CL1_uid168259	NC_018015	593	arCOG02673	77		3		U	-	OxaA/SpoJ/YidC translocase/secretase, sec-independent itegration of nascent memrane proteins into membrane
390960770	554642..555232	-	Thermococcus_CL1_uid168259	NC_018015	594	arCOG01039	80				F	AdkA	Archaeal adenylate kinase
390960771	555306..556751	-	Thermococcus_CL1_uid168259	NC_018015	595	arCOG04169	168	+	11		U	SecY	Preprotein translocase subunit SecY
390960772	556789..557235	-	Thermococcus_CL1_uid168259	NC_018015	596	arCOG00779	159				J	RplO	Ribosomal protein L15
390960773	557247..557714	-	Thermococcus_CL1_uid168259	NC_018015	597	arCOG04086	149				J	RpmD	Ribosomal protein L30
390960774	557726..558433	-	Thermococcus_CL1_uid168259	NC_018015	598	arCOG04087	147				J	RpsE	Ribosomal protein S5
===	315229880	7	Thermococcus_barophilus_MP_uid54733	NC_014804
315229877	93261..93968	+	Thermococcus_barophilus_MP_uid54733	NC_014804	112	arCOG04087	147				J	RpsE	Ribosomal protein S5
315229878	93980..94447	+	Thermococcus_barophilus_MP_uid54733	NC_014804	113	arCOG04086	149				J	RpmD	Ribosomal protein L30
315229879	94458..94901	+	Thermococcus_barophilus_MP_uid54733	NC_014804	114	arCOG00779	159				J	RplO	Ribosomal protein L15
315229880	94935..96323	+	Thermococcus_barophilus_MP_uid54733	NC_014804	115	arCOG04169	168	+	10		U	SecY	Preprotein translocase subunit SecY
315229881	96422..97012	+	Thermococcus_barophilus_MP_uid54733	NC_014804	116	arCOG01039	80				F	AdkA	Archaeal adenylate kinase
315229882	97005..97526	+	Thermococcus_barophilus_MP_uid54733	NC_014804	117	arCOG02673	77		3		U	-	OxaA/SpoJ/YidC translocase/secretase, sec-independent itegration of nascent memrane proteins into membrane
315229883	97573..97842	+	Thermococcus_barophilus_MP_uid54733	NC_014804	118	arCOG04168	52				J	RPL34A	Ribosomal protein L34E
===	240104036	7	Thermococcus_gammatolerans_EJ3_uid59389	NC_012804
240104033	1890342..1890611	-	Thermococcus_gammatolerans_EJ3_uid59389	NC_012804	1975	arCOG04168	52				J	RPL34A	Ribosomal protein L34E
240104034	1890654..1891175	-	Thermococcus_gammatolerans_EJ3_uid59389	NC_012804	1976	arCOG02673	77		3		U	-	OxaA/SpoJ/YidC translocase/secretase, sec-independent itegration of nascent memrane proteins into membrane
240104035	1891168..1891758	-	Thermococcus_gammatolerans_EJ3_uid59389	NC_012804	1977	arCOG01039	80				F	AdkA	Archaeal adenylate kinase
240104036	1891839..1893224	-	Thermococcus_gammatolerans_EJ3_uid59389	NC_012804	1978	arCOG04169	168	+	10		U	SecY	Preprotein translocase subunit SecY
240104037	1893266..1893712	-	Thermococcus_gammatolerans_EJ3_uid59389	NC_012804	1979	arCOG00779	159				J	RplO	Ribosomal protein L15
240104038	1893724..1894191	-	Thermococcus_gammatolerans_EJ3_uid59389	NC_012804	1980	arCOG04086	149				J	RpmD	Ribosomal protein L30
240104039	1894203..1894907	-	Thermococcus_gammatolerans_EJ3_uid59389	NC_012804	1981	arCOG04087	147				J	RpsE	Ribosomal protein S5
===	57641453	7	Thermococcus_kodakarensis_KOD1_uid58225	NC_006624
57641450	1333646..1333918	-	Thermococcus_kodakarensis_KOD1_uid58225	NC_006624	1515	arCOG04168	52				J	RPL34A	Ribosomal protein L34E
57641451	1333960..1334484	-	Thermococcus_kodakarensis_KOD1_uid58225	NC_006624	1516	arCOG02673	77		3		U	-	OxaA/SpoJ/YidC translocase/secretase, sec-independent itegration of nascent memrane proteins into membrane
57641452	1334477..1335067	-	Thermococcus_kodakarensis_KOD1_uid58225	NC_006624	1517	arCOG01039	80				F	AdkA	Archaeal adenylate kinase
57641453	1335150..1336598	-	Thermococcus_kodakarensis_KOD1_uid58225	NC_006624	1518	arCOG04169	168	+	10		U	SecY	Preprotein translocase subunit SecY
57641454	1336639..1337085	-	Thermococcus_kodakarensis_KOD1_uid58225	NC_006624	1519	arCOG00779	159				J	RplO	Ribosomal protein L15
57641455	1337097..1337564	-	Thermococcus_kodakarensis_KOD1_uid58225	NC_006624	1520	arCOG04086	149				J	RpmD	Ribosomal protein L30
57641456	1337576..1338283	-	Thermococcus_kodakarensis_KOD1_uid58225	NC_006624	1521	arCOG04087	147				J	RpsE	Ribosomal protein S5
===	530548101	7	Thermococcus_litoralis_DSM_5473_uid82997	NC_022084
530548098	554545..554811	-	Thermococcus_litoralis_DSM_5473_uid82997	NC_022084	632	arCOG04168	52				J	RPL34A	Ribosomal protein L34E
530548099	554858..555385	-	Thermococcus_litoralis_DSM_5473_uid82997	NC_022084	633	arCOG02673	77		3		U	-	OxaA/SpoJ/YidC translocase/secretase, sec-independent itegration of nascent memrane proteins into membrane
530548100	555378..555968	-	Thermococcus_litoralis_DSM_5473_uid82997	NC_022084	634	arCOG01039	80				F	AdkA	Archaeal adenylate kinase
530548101	556062..557447	-	Thermococcus_litoralis_DSM_5473_uid82997	NC_022084	635	arCOG04169	168	+	10		U	SecY	Preprotein translocase subunit SecY
530547451	557487..557930	-	Thermococcus_litoralis_DSM_5473_uid82997	NC_022084	636	arCOG00779	159				J	RplO	Ribosomal protein L15
530548102	557941..558405	-	Thermococcus_litoralis_DSM_5473_uid82997	NC_022084	637	arCOG04086	149				J	RpmD	Ribosomal protein L30
530548103	558417..559124	-	Thermococcus_litoralis_DSM_5473_uid82997	NC_022084	638	arCOG04087	147				J	RpsE	Ribosomal protein S5
===	212223235	7	Thermococcus_onnurineus_NA1_uid59043	NC_011529
212223232	71458..72165	+	Thermococcus_onnurineus_NA1_uid59043	NC_011529	88	arCOG04087	147				J	RpsE	Ribosomal protein S5
212223233	72177..72644	+	Thermococcus_onnurineus_NA1_uid59043	NC_011529	89	arCOG04086	149				J	RpmD	Ribosomal protein L30
212223234	72656..73102	+	Thermococcus_onnurineus_NA1_uid59043	NC_011529	90	arCOG00779	159				J	RplO	Ribosomal protein L15
212223235	73138..74583	+	Thermococcus_onnurineus_NA1_uid59043	NC_011529	91	arCOG04169	168	+	11		U	SecY	Preprotein translocase subunit SecY
212223236	74659..75249	+	Thermococcus_onnurineus_NA1_uid59043	NC_011529	92	arCOG01039	80				F	AdkA	Archaeal adenylate kinase
212223237	75242..75769	+	Thermococcus_onnurineus_NA1_uid59043	NC_011529	93	arCOG02673	77		3		U	-	OxaA/SpoJ/YidC translocase/secretase, sec-independent itegration of nascent memrane proteins into membrane
212223238	75812..76084	+	Thermococcus_onnurineus_NA1_uid59043	NC_011529	94	arCOG04168	52				J	RPL34A	Ribosomal protein L34E
===	242398303	7	Thermococcus_sibiricus_MM_739_uid59399	NC_012883
242398300	301627..302334	+	Thermococcus_sibiricus_MM_739_uid59399	NC_012883	303	arCOG04087	147				J	RpsE	Ribosomal protein S5
242398301	302346..302810	+	Thermococcus_sibiricus_MM_739_uid59399	NC_012883	304	arCOG04086	149				J	RpmD	Ribosomal protein L30
242398302	302821..303264	+	Thermococcus_sibiricus_MM_739_uid59399	NC_012883	305	arCOG00779	159				J	RplO	Ribosomal protein L15
242398303	303298..304683	+	Thermococcus_sibiricus_MM_739_uid59399	NC_012883	306	arCOG04169	168	+	10		U	SecY	Preprotein translocase subunit SecY
242398304	304776..305366	+	Thermococcus_sibiricus_MM_739_uid59399	NC_012883	307	arCOG01039	80				F	AdkA	Archaeal adenylate kinase
242398305	305359..305886	+	Thermococcus_sibiricus_MM_739_uid59399	NC_012883	308	arCOG02673	77		3		U	-	OxaA/SpoJ/YidC translocase/secretase, sec-independent itegration of nascent memrane proteins into membrane
242398306	305934..306200	+	Thermococcus_sibiricus_MM_739_uid59399	NC_012883	309	arCOG04168	52				J	RPL34A	Ribosomal protein L34E
===	530780014	7	Thermofilum_1910b_uid215374	NC_022093
530780011	370918..371025	-	Thermofilum_1910b_uid215374	NC_022093	409	-
530780012	371161..371994	-	Thermofilum_1910b_uid215374	NC_022093	410	arCOG04069	13				R	-	RNA methyltransferase, SPOUT superfamily
530780013	372164..372376	-	Thermofilum_1910b_uid215374	NC_022093	411	arCOG00741	2				K	ArsR	Transcriptional regulator containing HTH domain, ArsR family
530780014	372476..373906	-	Thermofilum_1910b_uid215374	NC_022093	412	arCOG04169	168	+	11		U	SecY	Preprotein translocase subunit SecY
530779597	373909..374382	-	Thermofilum_1910b_uid215374	NC_022093	413	arCOG00779	159				J	RplO	Ribosomal protein L15
530780015	374641..375120	-	Thermofilum_1910b_uid215374	NC_022093	414	arCOG04086	149				J	RpmD	Ribosomal protein L30
530780016	375117..375725	-	Thermofilum_1910b_uid215374	NC_022093	415	arCOG04087	147				J	RpsE	Ribosomal protein S5
===	119719151	7	Thermofilum_pendens_Hrk_5_uid58563	NC_008698
119719148	206534..207538	-	Thermofilum_pendens_Hrk_5_uid58563	NC_008698	230	arCOG04070	3				J	RplC	Ribosomal protein L3
119719149	207719..208540	-	Thermofilum_pendens_Hrk_5_uid58563	NC_008698	231	arCOG04069	13				R	-	RNA methyltransferase, SPOUT superfamily
119719150	208713..208934	-	Thermofilum_pendens_Hrk_5_uid58563	NC_008698	232	arCOG00741	2				K	ArsR	Transcriptional regulator containing HTH domain, ArsR family
119719151	209029..210459	-	Thermofilum_pendens_Hrk_5_uid58563	NC_008698	233	arCOG04169	168	+	11		U	SecY	Preprotein translocase subunit SecY
119719152	210462..210917	-	Thermofilum_pendens_Hrk_5_uid58563	NC_008698	234	arCOG00779	159				J	RplO	Ribosomal protein L15
119719153	211054..211524	-	Thermofilum_pendens_Hrk_5_uid58563	NC_008698	235	arCOG04086	149				J	RpmD	Ribosomal protein L30
119719154	211531..212139	-	Thermofilum_pendens_Hrk_5_uid58563	NC_008698	236	arCOG04087	147				J	RpsE	Ribosomal protein S5
===	389860672	7	Thermogladius_1633_uid167488	NC_017954
389860669	324090..324734	+	Thermogladius_1633_uid167488	NC_017954	345	arCOG04087	147				J	RpsE	Ribosomal protein S5
389860670	324745..325221	+	Thermogladius_1633_uid167488	NC_017954	346	arCOG04086	149				J	RpmD	Ribosomal protein L30
389860671	325232..325678	+	Thermogladius_1633_uid167488	NC_017954	347	arCOG00779	159			SIGNAL	J	RplO	Ribosomal protein L15
389860672	325721..327205	+	Thermogladius_1633_uid167488	NC_017954	348	arCOG04169	168	+	11		U	SecY	Preprotein translocase subunit SecY
389860673	327284..327544	+	Thermogladius_1633_uid167488	NC_017954	349	arCOG04168	52				J	RPL34A	Ribosomal protein L34E
389860674	327558..328121	+	Thermogladius_1633_uid167488	NC_017954	350	arCOG01037	47				F	Cmk	Cytidylate kinase
389860675	328118..328429	+	Thermogladius_1633_uid167488	NC_017954	351	arCOG04167	3				J	RPL14A	Ribosomal protein L14E/L6E/L27E
===	161760538	7	Thermoplasma_acidophilum_DSM_1728_uid61573	NC_002578
16082249	1308883..1309449	-	Thermoplasma_acidophilum_DSM_1728_uid61573	NC_002578	1225	arCOG01037	47				F	Cmk	Cytidylate kinase
16082250	1309463..1310158	-	Thermoplasma_acidophilum_DSM_1728_uid61573	NC_002578	1226	arCOG02673	77		4		U	-	OxaA/SpoJ/YidC translocase/secretase, sec-independent itegration of nascent memrane proteins into membrane
16082251	1310145..1310696	-	Thermoplasma_acidophilum_DSM_1728_uid61573	NC_002578	1227	arCOG01039	80				F	AdkA	Archaeal adenylate kinase
161760538	1310697..1312457	-	Thermoplasma_acidophilum_DSM_1728_uid61573	NC_002578	1228	arCOG04169	168	+	12		U	SecY	Preprotein translocase subunit SecY
16082253	1312438..1312872	-	Thermoplasma_acidophilum_DSM_1728_uid61573	NC_002578	1229	arCOG00779	159				J	RplO	Ribosomal protein L15
16082601	1312853..1313350	-	Thermoplasma_acidophilum_DSM_1728_uid61573	NC_002578	1230	arCOG04086	149				J	RpmD	Ribosomal protein L30
16082254	1313328..1313993	-	Thermoplasma_acidophilum_DSM_1728_uid61573	NC_002578	1231	arCOG04087	147				J	RpsE	Ribosomal protein S5
===	13541179	7	Thermoplasma_volcanium_GSS1_uid57751	NC_002689
13541176	342043..342708	+	Thermoplasma_volcanium_GSS1_uid57751	NC_002689	345	arCOG04087	147				J	RpsE	Ribosomal protein S5
13541177	342686..343183	+	Thermoplasma_volcanium_GSS1_uid57751	NC_002689	346	arCOG04086	149				J	RpmD	Ribosomal protein L30
13541178	343164..343601	+	Thermoplasma_volcanium_GSS1_uid57751	NC_002689	347	arCOG00779	159				J	RplO	Ribosomal protein L15
13541179	343579..345339	+	Thermoplasma_volcanium_GSS1_uid57751	NC_002689	348	arCOG04169	168	+	12		U	SecY	Preprotein translocase subunit SecY
13541180	345340..345885	+	Thermoplasma_volcanium_GSS1_uid57751	NC_002689	349	arCOG01039	80				F	AdkA	Archaeal adenylate kinase
13541181	345882..346559	+	Thermoplasma_volcanium_GSS1_uid57751	NC_002689	350	arCOG02673	77		4		U	-	OxaA/SpoJ/YidC translocase/secretase, sec-independent itegration of nascent memrane proteins into membrane
13541182	346556..347128	+	Thermoplasma_volcanium_GSS1_uid57751	NC_002689	351	arCOG01037	47				F	Cmk	Cytidylate kinase
===	474934871	7	Thermoplasmatales_archaeon_BRNA1_uid195930	NC_020892
474934868	1216047..1216391	-	Thermoplasmatales_archaeon_BRNA1_uid195930	NC_020892	1270	-
474934869	1216482..1217993	-	Thermoplasmatales_archaeon_BRNA1_uid195930	NC_020892	1271	arCOG00987	8				J	TruB	Pseudouridine synthase
474934870	1217990..1218688	-	Thermoplasmatales_archaeon_BRNA1_uid195930	NC_020892	1272	arCOG02673	77		4		U	-	OxaA/SpoJ/YidC translocase/secretase, sec-independent itegration of nascent memrane proteins into membrane
474934871	1218718..1220256	-	Thermoplasmatales_archaeon_BRNA1_uid195930	NC_020892	1273	arCOG04169	168	+	10		U	SecY	Preprotein translocase subunit SecY
474934872	1220280..1220702	-	Thermoplasmatales_archaeon_BRNA1_uid195930	NC_020892	1274	arCOG00779	159				J	RplO	Ribosomal protein L15
474934873	1220717..1221190	-	Thermoplasmatales_archaeon_BRNA1_uid195930	NC_020892	1275	arCOG04086	149				J	RpmD	Ribosomal protein L30
474934874	1221187..1221828	-	Thermoplasmatales_archaeon_BRNA1_uid195930	NC_020892	1276	arCOG04087	147				J	RpsE	Ribosomal protein S5
===	352682602	7	Thermoproteus_tenax_Kra_1_uid74443	NC_016070
352682599	1246272..1246640	+	Thermoproteus_tenax_Kra_1_uid74443	NC_016070	1365	arCOG01194	2				V	-	HEPN domain containing protein
352682600	1246634..1247278	-	Thermoproteus_tenax_Kra_1_uid74443	NC_016070	1366	arCOG00905	2				L	-	Uracil-DNA glycosylase
352682601	1247317..1247790	+	Thermoproteus_tenax_Kra_1_uid74443	NC_016070	1367	arCOG00779	159				J	RplO	Ribosomal protein L15
352682602	1247790..1249211	+	Thermoproteus_tenax_Kra_1_uid74443	NC_016070	1368	arCOG04169	168	+	11		U	SecY	Preprotein translocase subunit SecY
352682603	1249240..1250052	-	Thermoproteus_tenax_Kra_1_uid74443	NC_016070	1369	arCOG04069	13				R	-	RNA methyltransferase, SPOUT superfamily
352682604	1250123..1250467	+	Thermoproteus_tenax_Kra_1_uid74443	NC_016070	1370	arCOG03749	1		2		S	-	Predicted membrane protein
352682605	1250782..1250949	+	Thermoproteus_tenax_Kra_1_uid74443	NC_016070	1371	arCOG04200	2				L	-	CC1 family DNA binding protein
===	327311988	7	Thermoproteus_uzoniensis_768_20_uid65089	NC_015315
327311985	1826229..1826600	+	Thermoproteus_uzoniensis_768_20_uid65089	NC_015315	2063	arCOG01194	2				V	-	HEPN domain containing protein
327311986	1826594..1827238	-	Thermoproteus_uzoniensis_768_20_uid65089	NC_015315	2064	arCOG00905	2				L	-	Uracil-DNA glycosylase
327311987	1827277..1827750	+	Thermoproteus_uzoniensis_768_20_uid65089	NC_015315	2065	arCOG00779	159				J	RplO	Ribosomal protein L15
327311988	1827750..1829165	+	Thermoproteus_uzoniensis_768_20_uid65089	NC_015315	2066	arCOG04169	168	+	10		U	SecY	Preprotein translocase subunit SecY
327311989	1829168..1829323	+	Thermoproteus_uzoniensis_768_20_uid65089	NC_015315	2067	arCOG06979	1				S	-	Uncharacterized conserved protein
327311990	1829352..1830170	+	Thermoproteus_uzoniensis_768_20_uid65089	NC_015315	2068	arCOG04069	13				R	-	RNA methyltransferase, SPOUT superfamily
327311991	1830194..1830361	-	Thermoproteus_uzoniensis_768_20_uid65089	NC_015315	2069	arCOG04200	2				L	-	CC1 family DNA binding protein
===	296242608	7	Thermosphaera_aggregans_DSM_11486_uid48993	NC_014160
296242605	824183..824827	+	Thermosphaera_aggregans_DSM_11486_uid48993	NC_014160	857	arCOG04087	147				J	RpsE	Ribosomal protein S5
296242606	824838..825332	+	Thermosphaera_aggregans_DSM_11486_uid48993	NC_014160	858	arCOG04086	149				J	RpmD	Ribosomal protein L30
296242607	825343..825789	+	Thermosphaera_aggregans_DSM_11486_uid48993	NC_014160	859	arCOG00779	159			SIGNAL	J	RplO	Ribosomal protein L15
296242608	825947..827398	+	Thermosphaera_aggregans_DSM_11486_uid48993	NC_014160	860	arCOG04169	168	+	9		U	SecY	Preprotein translocase subunit SecY
296242609	827401..827862	+	Thermosphaera_aggregans_DSM_11486_uid48993	NC_014160	861	arCOG08873	6		3		S	-	Uncharacterized conserved protein
296242610	827938..828198	+	Thermosphaera_aggregans_DSM_11486_uid48993	NC_014160	862	arCOG04168	52				J	RPL34A	Ribosomal protein L34E
296242611	828247..828789	+	Thermosphaera_aggregans_DSM_11486_uid48993	NC_014160	863	arCOG01037	47				F	Cmk	Cytidylate kinase
===	307595038	7	Vulcanisaeta_distributa_DSM_14429_uid52827	NC_014537
307595035	872755..873366	+	Vulcanisaeta_distributa_DSM_14429_uid52827	NC_014537	886	arCOG04087	147				J	RpsE	Ribosomal protein S5
307595036	873417..873971	+	Vulcanisaeta_distributa_DSM_14429_uid52827	NC_014537	887	arCOG04086	149				J	RpmD	Ribosomal protein L30
307595037	874099..874572	+	Vulcanisaeta_distributa_DSM_14429_uid52827	NC_014537	888	arCOG00779	159				J	RplO	Ribosomal protein L15
307595038	874565..876004	+	Vulcanisaeta_distributa_DSM_14429_uid52827	NC_014537	889	arCOG04169	168	+	12		U	SecY	Preprotein translocase subunit SecY
307595039	876052..876183	+	Vulcanisaeta_distributa_DSM_14429_uid52827	NC_014537	890	arCOG10169	2				S	-	Uncharacterized conserved protein
307595040	876219..877079	+	Vulcanisaeta_distributa_DSM_14429_uid52827	NC_014537	891	arCOG04069	13				R	-	RNA methyltransferase, SPOUT superfamily
307595041	877132..878160	+	Vulcanisaeta_distributa_DSM_14429_uid52827	NC_014537	892	arCOG04070	3				J	RplC	Ribosomal protein L3
===	325969274	7	Vulcanisaeta_moutnovskia_768_28_uid63631	NC_015151
325969271	1735602..1736213	+	Vulcanisaeta_moutnovskia_768_28_uid63631	NC_015151	1743	arCOG04087	147				J	RpsE	Ribosomal protein S5
325969272	1736263..1736817	+	Vulcanisaeta_moutnovskia_768_28_uid63631	NC_015151	1744	arCOG04086	149				J	RpmD	Ribosomal protein L30
325969273	1736953..1737426	+	Vulcanisaeta_moutnovskia_768_28_uid63631	NC_015151	1745	arCOG00779	159				J	RplO	Ribosomal protein L15
325969274	1737419..1738858	+	Vulcanisaeta_moutnovskia_768_28_uid63631	NC_015151	1746	arCOG04169	168	+	12		U	SecY	Preprotein translocase subunit SecY
325969275	1738951..1739085	+	Vulcanisaeta_moutnovskia_768_28_uid63631	NC_015151	1747	arCOG10169	2				S	-	Uncharacterized conserved protein
325969276	1739100..1739978	+	Vulcanisaeta_moutnovskia_768_28_uid63631	NC_015151	1748	arCOG04069	13				R	-	RNA methyltransferase, SPOUT superfamily
325969277	1740031..1741059	+	Vulcanisaeta_moutnovskia_768_28_uid63631	NC_015151	1749	arCOG04070	3				J	RplC	Ribosomal protein L3
===	478483403	7	archaeon_Mx1201_uid196597	NC_020913
478483400	1393033..1393350	-	archaeon_Mx1201_uid196597	NC_020913	1369	-
478483401	1393410..1394927	-	archaeon_Mx1201_uid196597	NC_020913	1370	arCOG00987	8				J	TruB	Pseudouridine synthase
478483402	1394924..1395553	-	archaeon_Mx1201_uid196597	NC_020913	1371	arCOG02673	77		4	SIGNAL	U	-	OxaA/SpoJ/YidC translocase/secretase, sec-independent itegration of nascent memrane proteins into membrane
478483403	1395617..1397158	-	archaeon_Mx1201_uid196597	NC_020913	1372	arCOG04169	168	+	10		U	SecY	Preprotein translocase subunit SecY
478483404	1397179..1397601	-	archaeon_Mx1201_uid196597	NC_020913	1373	arCOG00779	159				J	RplO	Ribosomal protein L15
478483405	1397612..1398079	-	archaeon_Mx1201_uid196597	NC_020913	1374	arCOG04086	149				J	RpmD	Ribosomal protein L30
478483406	1398082..1398771	-	archaeon_Mx1201_uid196597	NC_020913	1375	arCOG04087	147				J	RpsE	Ribosomal protein S5
===	345005632	7	halophilic_archaeon_DL31_uid72619	NC_015954
345005629	1685238..1685885	-	halophilic_archaeon_DL31_uid72619	NC_015954	1619	arCOG00090	1				F	GuaA	GMP synthase - Glutamine amidotransferase domain
345005630	1686454..1686708	-	halophilic_archaeon_DL31_uid72619	NC_015954	1620	-			2
345005631	1686750..1687001	-	halophilic_archaeon_DL31_uid72619	NC_015954	1621	-
345005632	1687116..1688603	-	halophilic_archaeon_DL31_uid72619	NC_015954	1622	arCOG04169	168	+	10		U	SecY	Preprotein translocase subunit SecY
345005633	1688607..1689107	-	halophilic_archaeon_DL31_uid72619	NC_015954	1623	arCOG00779	159				J	RplO	Ribosomal protein L15
345005634	1689107..1689565	-	halophilic_archaeon_DL31_uid72619	NC_015954	1624	arCOG04086	149				J	RpmD	Ribosomal protein L30
345005635	1689565..1690218	-	halophilic_archaeon_DL31_uid72619	NC_015954	1625	arCOG04087	147				J	RpsE	Ribosomal protein S5
===	374325877	7	Pyrobaculum_1860_uid82379	NC_016645
374325874	321106..322719	-	Pyrobaculum_1860_uid82379	NC_016645	349	arCOG02841	1		3		V	MdlB	ABC-type multidrug transport system, ATPase and permease component
374325875	322785..323543	-	Pyrobaculum_1860_uid82379	NC_016645	350	arCOG07035	1				K	-	Transcriptional regulator, contains wHTH domain
374325876	323533..323853	-	Pyrobaculum_1860_uid82379	NC_016645	351	arCOG03422	1				K	-	Predicted transcriptional regulator, contains HTH domain
374325877	323920..324270	-	Pyrobaculum_1860_uid82379	NC_016645	352	arCOG05556	10	+	3	SIGNAL	S	-	Uncharacterized conserved protein
374325878	324410..326767	+	Pyrobaculum_1860_uid82379	NC_016645	353	arCOG00328	7				L	PolB	DNA polymerase elongation subunit (family B)
374325879	326881..327225	-	Pyrobaculum_1860_uid82379	NC_016645	354	-
374325880	327321..328901	+	Pyrobaculum_1860_uid82379	NC_016645	355	arCOG07952	2				S	-	PaRep2b protein, some fused to other mobile domains
===	18313099	7	Pyrobaculum_aerophilum_IM2_uid57727	NC_003364
18313096	1236716..1237174	+	Pyrobaculum_aerophilum_IM2_uid57727	NC_003364	1451	arCOG00781	1				J	RPL32	Ribosomal protein L32E
18313097	1237176..1237619	+	Pyrobaculum_aerophilum_IM2_uid57727	NC_003364	1452	arCOG04089	1				J	RPL19A	Ribosomal protein L19E
18313098	1237621..1238238	+	Pyrobaculum_aerophilum_IM2_uid57727	NC_003364	1453	arCOG04088	1				J	RplR	Ribosomal protein L18
18313099	1238587..1238937	+	Pyrobaculum_aerophilum_IM2_uid57727	NC_003364	1454	arCOG05556	10	+	3		S	-	Uncharacterized conserved protein
18313100	1239214..1239501	-	Pyrobaculum_aerophilum_IM2_uid57727	NC_003364	1455	arCOG07952	2				S	-	PaRep2b protein, some fused to other mobile domains
18313101	1239626..1239766	+	Pyrobaculum_aerophilum_IM2_uid57727	NC_003364	1456	-
18313102	1239797..1240054	+	Pyrobaculum_aerophilum_IM2_uid57727	NC_003364	1457	-
===	145592086	7	Pyrobaculum_arsenaticum_DSM_13514_uid58409	NC_009376
145592083	1687623..1689047	+	Pyrobaculum_arsenaticum_DSM_13514_uid58409	NC_009376	1817	arCOG00038	1				J	ThiI	tRNA S(4)U 4-thiouridine synthase
145592084	1689242..1690225	-	Pyrobaculum_arsenaticum_DSM_13514_uid58409	NC_009376	1818	arCOG00545	2				J	YSH1	Predicted exonuclease of the beta-lactamase fold involved in RNA processing
145592085	1690356..1692716	-	Pyrobaculum_arsenaticum_DSM_13514_uid58409	NC_009376	1819	arCOG00328	7				L	PolB	DNA polymerase elongation subunit (family B)
145592086	1692860..1693210	+	Pyrobaculum_arsenaticum_DSM_13514_uid58409	NC_009376	1820	arCOG05556	10	+	3		S	-	Uncharacterized conserved protein
145592087	1693685..1694902	-	Pyrobaculum_arsenaticum_DSM_13514_uid58409	NC_009376	1821	arCOG04281	6				L	DnaG	DNA primase (bacterial type)
145592088	1695530..1696120	+	Pyrobaculum_arsenaticum_DSM_13514_uid58409	NC_009376	1822	arCOG02293	1				R	-	HAD superfamily hydrolase
145592089	1696686..1697522	+	Pyrobaculum_arsenaticum_DSM_13514_uid58409	NC_009376	1823	arCOG02768	1		8	SIGNAL	R	-	Metal-dependent membrane protease, CAAX family
===	126459661	7	Pyrobaculum_calidifontis_JCM_11548_uid58787	NC_009073
126459658	983788..985179	+	Pyrobaculum_calidifontis_JCM_11548_uid58787	NC_009073	1030	arCOG00186	2				R	-	ABC-type uncharacterized transport system, ATPase component
126459659	985176..986138	+	Pyrobaculum_calidifontis_JCM_11548_uid58787	NC_009073	1031	arCOG00259	2		8		R	-	ABC-type uncharacterized transport system, permease component
126459660	986129..986986	+	Pyrobaculum_calidifontis_JCM_11548_uid58787	NC_009073	1032	arCOG00262	2		7		R	-	Uncharacterized ABC-type transport system, permease component
126459661	987407..987745	-	Pyrobaculum_calidifontis_JCM_11548_uid58787	NC_009073	1033	arCOG05556	10	+	3	SIGNAL	S	-	Uncharacterized conserved protein
126459662	987870..990221	+	Pyrobaculum_calidifontis_JCM_11548_uid58787	NC_009073	1034	arCOG00328	7				L	PolB	DNA polymerase elongation subunit (family B)
126459663	990213..991436	-	Pyrobaculum_calidifontis_JCM_11548_uid58787	NC_009073	1035	arCOG04281	6				L	DnaG	DNA primase (bacterial type)
126459664	991504..992379	+	Pyrobaculum_calidifontis_JCM_11548_uid58787	NC_009073	1036	arCOG01001	2				J	Map	Methionine aminopeptidase
===	119872474	7	Pyrobaculum_islandicum_DSM_4184_uid58635	NC_008701
119872471	852810..853685	-	Pyrobaculum_islandicum_DSM_4184_uid58635	NC_008701	951	arCOG01001	2				J	Map	Methionine aminopeptidase
119872472	853759..854976	+	Pyrobaculum_islandicum_DSM_4184_uid58635	NC_008701	952	arCOG04281	6				L	DnaG	DNA primase (bacterial type)
119872473	854981..857338	-	Pyrobaculum_islandicum_DSM_4184_uid58635	NC_008701	953	arCOG00328	7				L	PolB	DNA polymerase elongation subunit (family B)
119872474	857478..857828	+	Pyrobaculum_islandicum_DSM_4184_uid58635	NC_008701	954	arCOG05556	10	+	3		S	-	Uncharacterized conserved protein
119872475	858591..859061	+	Pyrobaculum_islandicum_DSM_4184_uid58635	NC_008701	955	arCOG00779	159				J	RplO	Ribosomal protein L15
119872476	859062..860444	+	Pyrobaculum_islandicum_DSM_4184_uid58635	NC_008701	956	arCOG04169	168		11		U	SecY	Preprotein translocase subunit SecY
119872477	860474..860614	+	Pyrobaculum_islandicum_DSM_4184_uid58635	NC_008701	957	-
===	171185772	7	Pyrobaculum_neutrophilum_V24Sta_uid58421	NC_010525
171185769	1175766..1177157	+	Pyrobaculum_neutrophilum_V24Sta_uid58421	NC_010525	1284	arCOG00186	2				R	-	ABC-type uncharacterized transport system, ATPase component
171185770	1177154..1178119	+	Pyrobaculum_neutrophilum_V24Sta_uid58421	NC_010525	1285	arCOG00259	2		8	SIGNAL	R	-	ABC-type uncharacterized transport system, permease component
171185771	1178110..1178976	+	Pyrobaculum_neutrophilum_V24Sta_uid58421	NC_010525	1286	arCOG00262	2		6		R	-	Uncharacterized ABC-type transport system, permease component
171185772	1179130..1179480	-	Pyrobaculum_neutrophilum_V24Sta_uid58421	NC_010525	1287	arCOG05556	10	+	3	SIGNAL	S	-	Uncharacterized conserved protein
171185773	1179477..1179578	-	Pyrobaculum_neutrophilum_V24Sta_uid58421	NC_010525	1288	arCOG12858	2				S	-	Uncharacterized conserved protein
171185774	1179620..1181974	+	Pyrobaculum_neutrophilum_V24Sta_uid58421	NC_010525	1289	arCOG00328	7				L	PolB	DNA polymerase elongation subunit (family B)
171185775	1181971..1183182	-	Pyrobaculum_neutrophilum_V24Sta_uid58421	NC_010525	1290	arCOG04281	6				L	DnaG	DNA primase (bacterial type)
===	379003206	7	Pyrobaculum_oguniense_TE7_uid84411	NC_016885
379003203	203153..203419	-	Pyrobaculum_oguniense_TE7_uid84411	NC_016885	241	arCOG12878	1				S	-	Uncharacterized conserved protein
379003204	203434..203673	+	Pyrobaculum_oguniense_TE7_uid84411	NC_016885	242	-
379003205	204295..205512	+	Pyrobaculum_oguniense_TE7_uid84411	NC_016885	243	arCOG04281	6				L	DnaG	DNA primase (bacterial type)
379003206	205987..206337	-	Pyrobaculum_oguniense_TE7_uid84411	NC_016885	244	arCOG05556	10	+	3		S	-	Uncharacterized conserved protein
379003207	206334..206435	-	Pyrobaculum_oguniense_TE7_uid84411	NC_016885	245	arCOG12858	2				S	-	Uncharacterized conserved protein
379003208	206481..208841	+	Pyrobaculum_oguniense_TE7_uid84411	NC_016885	246	arCOG00328	7				L	PolB	DNA polymerase elongation subunit (family B)
379003209	209011..209955	+	Pyrobaculum_oguniense_TE7_uid84411	NC_016885	247	arCOG00545	2				J	YSH1	Predicted exonuclease of the beta-lactamase fold involved in RNA processing
===	352681382	7	Thermoproteus_tenax_Kra_1_uid74443	NC_016070
352681379	140545..141456	+	Thermoproteus_tenax_Kra_1_uid74443	NC_016070	145	arCOG01096	2		4		P	CCC1	Predicted Fe2+/Mn2+ transporter, VIT1/CCC1 family
352681380	141463..142095	+	Thermoproteus_tenax_Kra_1_uid74443	NC_016070	146	arCOG05544	2				S	-	Uncharacterized conserved protein
352681381	142118..142444	+	Thermoproteus_tenax_Kra_1_uid74443	NC_016070	147	arCOG05621	2		2		S	-	Uncharacterized conserved protein
352681382	142445..142834	-	Thermoproteus_tenax_Kra_1_uid74443	NC_016070	148	arCOG05556	10	+	4		S	-	Uncharacterized conserved protein
352681383	142876..143112	-	Thermoproteus_tenax_Kra_1_uid74443	NC_016070	149	-
352681384	143361..143525	+	Thermoproteus_tenax_Kra_1_uid74443	NC_016070	150	arCOG04293	2				J	-	Ribosomal protein S30
352681385	143522..143761	+	Thermoproteus_tenax_Kra_1_uid74443	NC_016070	151	arCOG05491	2				S	-	Uncharacterized conserved protein
===	327311221	7	Thermoproteus_uzoniensis_768_20_uid65089	NC_015315
327311218	1147083..1147991	+	Thermoproteus_uzoniensis_768_20_uid65089	NC_015315	1296	arCOG01096	2		4		P	CCC1	Predicted Fe2+/Mn2+ transporter, VIT1/CCC1 family
327311219	1147991..1148623	+	Thermoproteus_uzoniensis_768_20_uid65089	NC_015315	1297	arCOG05544	2				S	-	Uncharacterized conserved protein
327311220	1148642..1148968	+	Thermoproteus_uzoniensis_768_20_uid65089	NC_015315	1298	arCOG05621	2		2		S	-	Uncharacterized conserved protein
327311221	1148984..1149328	-	Thermoproteus_uzoniensis_768_20_uid65089	NC_015315	1299	arCOG05556	10	+	3		S	-	Uncharacterized conserved protein
327311222	1149447..1149596	+	Thermoproteus_uzoniensis_768_20_uid65089	NC_015315	1300	arCOG04293	2				J	-	Ribosomal protein S30
327311223	1149593..1149847	+	Thermoproteus_uzoniensis_768_20_uid65089	NC_015315	1301	arCOG05491	2				S	-	Uncharacterized conserved protein
327311224	1150581..1151363	-	Thermoproteus_uzoniensis_768_20_uid65089	NC_015315	1302	arCOG00584	1				H	PanB	Ketopantoate hydroxymethyltransferase

## Sheet: arCOG01994_2117
GI	Gene coordinates	Strand/Number of genes in the neighborhood	Organism	Genome partition	Gene order in the partition	arCOG	arCOG count	Selected gene (+)	Number of transmembrane segments	Signal peptide present (SIGNAL)	Functional group (as in arCOGs)	Gene name (as in arCOGs)	arCOGs annotation
===	332795808	7	Acidianus_hospitalis_W1_uid66875	NC_015518
332795805	106399..107604	-	Acidianus_hospitalis_W1_uid66875	NC_015518	112	arCOG02691	1		12		G	-	MFS family permease
332795806	107822..108862	+	Acidianus_hospitalis_W1_uid66875	NC_015518	113	arCOG05344	1		11		G	-	MFS family permease
332795807	108893..110371	+	Acidianus_hospitalis_W1_uid66875	NC_015518	114	arCOG06005	1				E	-	Predicted metalloprotease, contains C-terminal PDZ domain
332795808	110368..110973	-	Acidianus_hospitalis_W1_uid66875	NC_015518	115	arCOG01995	33	+	4	SIGNAL	S	SpoIIM	Uncharacterized membrane protein
332795809	111015..111974	-	Acidianus_hospitalis_W1_uid66875	NC_015518	116	arCOG03016	1				M	WcaG	Nucleoside-diphosphate-sugar epimerase
332795810	111980..112996	-	Acidianus_hospitalis_W1_uid66875	NC_015518	117	arCOG01958	5		3		P	Kch	Kef-type K+ transport system, predicted NAD-binding component
332795811	113022..114545	-	Acidianus_hospitalis_W1_uid66875	NC_015518	118	arCOG01512	1				E	HyuB	N-methylhydantoinase B/acetone carboxylase, alpha subunit
===	302347954	7	Acidilobus_saccharovorans_345_15_uid51395	NC_014374
302347951	157862..158308	-	Acidilobus_saccharovorans_345_15_uid51395	NC_014374	149	arCOG01322	2				H	RibC2	Archaeal riboflavin synthase
302347952	158301..158987	-	Acidilobus_saccharovorans_345_15_uid51395	NC_014374	150	arCOG01320	2				H	RibB	3,4-dihydroxy-2-butanone 4-phosphate synthase
302347953	158974..159660	-	Acidilobus_saccharovorans_345_15_uid51395	NC_014374	151	-
302347954	159699..160322	-	Acidilobus_saccharovorans_345_15_uid51395	NC_014374	152	arCOG01994	112	+	5		S	SpoIIM	Uncharacterized membrane protein
302347955	160631..161329	+	Acidilobus_saccharovorans_345_15_uid51395	NC_014374	153	arCOG04166	2				S	-	Uncharacterized protein
302347956	161330..162529	-	Acidilobus_saccharovorans_345_15_uid51395	NC_014374	154	arCOG01707	2				I	CaiA	Acyl-CoA dehydrogenase
302347957	162884..164602	+	Acidilobus_saccharovorans_345_15_uid51395	NC_014374	155	arCOG00009	5		16		E	PotE	Amino acid transporter
===	549456208	7	Aeropyrum_camini_SY1___JCM_12091_uid222311	NC_022521
549456205	1514750..1514914	-	Aeropyrum_camini_SY1___JCM_12091_uid222311	NC_022521	1561	-
549456206	1515007..1516185	-	Aeropyrum_camini_SY1___JCM_12091_uid222311	NC_022521	1562	arCOG04329	2				C	-	Predicted butyrate kinase
549456207	1516276..1516755	+	Aeropyrum_camini_SY1___JCM_12091_uid222311	NC_022521	1563	arCOG01992	2				T	SixA	Phosphohistidine phosphatase SixA
549456208	1516752..1517306	+	Aeropyrum_camini_SY1___JCM_12091_uid222311	NC_022521	1564	arCOG01994	112	+	5		S	SpoIIM	Uncharacterized membrane protein
549456209	1517344..1518102	+	Aeropyrum_camini_SY1___JCM_12091_uid222311	NC_022521	1565	arCOG00978	2				J	GCD14	tRNA(1-methyladenosine) methyltransferase
549456210	1518190..1518636	+	Aeropyrum_camini_SY1___JCM_12091_uid222311	NC_022521	1566	arCOG00606	2				R	-	CBS domain
549456211	1518765..1519598	+	Aeropyrum_camini_SY1___JCM_12091_uid222311	NC_022521	1567	arCOG04330	2		7		P	FTR1	High-affinity Fe2+/Pb2+ permease
===	118431894	7	Aeropyrum_pernix_K1_uid57757	NC_000854
118431891	1575939..1576145	-	Aeropyrum_pernix_K1_uid57757	NC_000854	1613	arCOG01989	3				J	-	Zn-ribbon RNA-binding protein with a function in translation
118431892	1576185..1577354	-	Aeropyrum_pernix_K1_uid57757	NC_000854	1614	arCOG04329	2				C	-	Predicted butyrate kinase
118431893	1577445..1577912	+	Aeropyrum_pernix_K1_uid57757	NC_000854	1615	arCOG01992	2				T	SixA	Phosphohistidine phosphatase SixA
118431894	1577921..1578475	+	Aeropyrum_pernix_K1_uid57757	NC_000854	1616	arCOG01994	112	+	5		S	SpoIIM	Uncharacterized membrane protein
118431895	1578513..1579274	+	Aeropyrum_pernix_K1_uid57757	NC_000854	1617	arCOG00978	2				J	GCD14	tRNA(1-methyladenosine) methyltransferase
118431896	1579358..1579804	+	Aeropyrum_pernix_K1_uid57757	NC_000854	1618	arCOG00606	2				R	-	CBS domain
118431897	1579914..1580744	+	Aeropyrum_pernix_K1_uid57757	NC_000854	1619	arCOG04330	2		7		P	FTR1	High-affinity Fe2+/Pb2+ permease
===	11498074	7	Archaeoglobus_fulgidus_DSM_4304_uid57717	NC_000917
11498071	415676..417886	+	Archaeoglobus_fulgidus_DSM_4304_uid57717	NC_000917	454	arCOG02174	3		11		R	-	Predicted exporter of the RND superfamily
11498072	417856..418260	-	Archaeoglobus_fulgidus_DSM_4304_uid57717	NC_000917	455	arCOG01921	1				S	-	Uncharacterized protein, DUF61 family
11498073	418261..419016	-	Archaeoglobus_fulgidus_DSM_4304_uid57717	NC_000917	456	arCOG04309	1				F	-	S-adenosyl-l-methionine hydroxide adenosyltransferase
11498074	419013..419843	-	Archaeoglobus_fulgidus_DSM_4304_uid57717	NC_000917	457	arCOG02177	106	+	6		S	-	Uncharacterized membrane protein
11500017	420466..421068	+	Archaeoglobus_fulgidus_DSM_4304_uid57717	NC_000917	458	arCOG02179	1				C	NapF	Polyferredoxin
11498075	421224..422456	+	Archaeoglobus_fulgidus_DSM_4304_uid57717	NC_000917	459	arCOG00570	5				C	FixC	Dehydrogenase (flavoprotein)
11498076	422440..424800	-	Archaeoglobus_fulgidus_DSM_4304_uid57717	NC_000917	460	arCOG04367	1				L	GyrA	Type IIA topoisomerase (DNA gyrase/topo II, topoisomerase IV), A subunit
===	11498232	7	Archaeoglobus_fulgidus_DSM_4304_uid57717	NC_000917
11498229	558053..558670	-	Archaeoglobus_fulgidus_DSM_4304_uid57717	NC_000917	614	arCOG04121	1				L	RnhB	Ribonuclease HII
11498230	558670..559971	-	Archaeoglobus_fulgidus_DSM_4304_uid57717	NC_000917	615	arCOG01228	1				U	Ffh	Signal recognition particle GTPase
11498231	560042..561712	+	Archaeoglobus_fulgidus_DSM_4304_uid57717	NC_000917	616	arCOG01347	8				L	CDC9	ATP-dependent DNA ligase
11498232	561709..562266	+	Archaeoglobus_fulgidus_DSM_4304_uid57717	NC_000917	617	arCOG01994	112	+	5	SIGNAL	S	SpoIIM	Uncharacterized membrane protein
11498233	562263..563099	+	Archaeoglobus_fulgidus_DSM_4304_uid57717	NC_000917	618	arCOG01616	1				J	GEK1	D-aminoacyl-tRNA deacylase, involved in ethanol tolerance
11498234	563091..563747	-	Archaeoglobus_fulgidus_DSM_4304_uid57717	NC_000917	619	arCOG01907	1				S	AIM24	Uncharacterized protein, AIM24 family
11498235	564133..565155	-	Archaeoglobus_fulgidus_DSM_4304_uid57717	NC_000917	620	arCOG02189	1				C	NapF	HTH containing ranscriptional regulator fused to ferredoxin domain
===	284161517	7	Archaeoglobus_profundus_DSM_5631_uid43493	NC_013741
284161514	338799..340490	+	Archaeoglobus_profundus_DSM_5631_uid43493	NC_013741	386	arCOG01487	1				F	ComEB	Deoxycytidylate deaminase
284161515	340473..341912	-	Archaeoglobus_profundus_DSM_5631_uid43493	NC_013741	387	arCOG04455	6				L	HYS2	Archaeal DNA polymerase II, small subunit/DNA polymerase delta, subunit B
284161516	341995..342903	+	Archaeoglobus_profundus_DSM_5631_uid43493	NC_013741	388	arCOG02202	1				D	FtsZ	Cell division GTPase
284161517	342890..343444	-	Archaeoglobus_profundus_DSM_5631_uid43493	NC_013741	389	arCOG01994	112	+	5	SIGNAL	S	SpoIIM	Uncharacterized membrane protein
284161518	343493..343765	+	Archaeoglobus_profundus_DSM_5631_uid43493	NC_013741	390	arCOG01753	5				K	Ssh10b	Archaeal DNA-binding protein
284161519	343789..344430	+	Archaeoglobus_profundus_DSM_5631_uid43493	NC_013741	391	arCOG04318	1				J	-	Predicted RNA-binding protein of the translin family
284161520	344399..345691	-	Archaeoglobus_profundus_DSM_5631_uid43493	NC_013741	392	arCOG00442	3				R	-	von Willebrand factor type A (vWA) domain containing protein
===	284161813	7	Archaeoglobus_profundus_DSM_5631_uid43493	NC_013741
284161810	590954..591952	+	Archaeoglobus_profundus_DSM_5631_uid43493	NC_013741	682	arCOG04149	1				J	NMD3	NMD protein affecting ribosome stability and mRNA decay
284161811	591939..592940	+	Archaeoglobus_profundus_DSM_5631_uid43493	NC_013741	683	arCOG00033	1				J	Trm5	Wybutosine (yW) biosynthesis enzyme, Trm5 methyltransferase
284161812	592982..593602	+	Archaeoglobus_profundus_DSM_5631_uid43493	NC_013741	684	arCOG00068	7				M	GutQ	Predicted sugar phosphate isomerase involved in capsule formation
284161813	593580..594368	-	Archaeoglobus_profundus_DSM_5631_uid43493	NC_013741	685	arCOG02177	106	+	7		S	-	Uncharacterized membrane protein
284161814	594439..594837	+	Archaeoglobus_profundus_DSM_5631_uid43493	NC_013741	686	arCOG04388	2				S	-	Uncharacterized protein
284161815	594839..595639	-	Archaeoglobus_profundus_DSM_5631_uid43493	NC_013741	687	arCOG01923	5				J	SIK1	RNA processing factor Prp31, contains Nop domain
284161816	595674..596258	-	Archaeoglobus_profundus_DSM_5631_uid43493	NC_013741	688	arCOG05056	1				R	-	Uncharacterized protein containing a Zn-finger-like domain
===	488600583	7	Archaeoglobus_sulfaticallidus_PM70_1_uid201033	NC_021169
488600580	971100..971849	+	Archaeoglobus_sulfaticallidus_PM70_1_uid201033	NC_021169	1022	arCOG04454	1				H	NIF3	Putative GTP cyclohydrolase 1 type 2, NIF3 family
488600581	971872..972270	+	Archaeoglobus_sulfaticallidus_PM70_1_uid201033	NC_021169	1023	arCOG04388	2				S	-	Uncharacterized protein
488600582	972267..972605	-	Archaeoglobus_sulfaticallidus_PM70_1_uid201033	NC_021169	1024	arCOG00223	1				K	ModE	N-terminal domain of molybdenum-binding protein
488600583	972991..973581	+	Archaeoglobus_sulfaticallidus_PM70_1_uid201033	NC_021169	1025	arCOG01994	112	+	5		S	SpoIIM	Uncharacterized membrane protein
488600584	973587..973772	-	Archaeoglobus_sulfaticallidus_PM70_1_uid201033	NC_021169	1026	arCOG12209	1				S	-	Uncharacterized protein
488600585	973945..975192	+	Archaeoglobus_sulfaticallidus_PM70_1_uid201033	NC_021169	1027	arCOG01671	2				H	UbiD	3-polyprenyl-4-hydroxybenzoate decarboxylase or related decarboxylase
488600586	975292..975945	-	Archaeoglobus_sulfaticallidus_PM70_1_uid201033	NC_021169	1028	arCOG00304	1				E	HIS2	Histidinol phosphatase or related hydrolase of the PHP family
===	488601065	7	Archaeoglobus_sulfaticallidus_PM70_1_uid201033	NC_021169
488601062	1400418..1400750	-	Archaeoglobus_sulfaticallidus_PM70_1_uid201033	NC_021169	1504	arCOG01972	1				O	TrxA	Thiol-disulfide isomerase or thioredoxin
488601063	1400920..1401507	+	Archaeoglobus_sulfaticallidus_PM70_1_uid201033	NC_021169	1505	arCOG00038	1				J	ThiI	tRNA S(4)U 4-thiouridine synthase
488601064	1401557..1402066	+	Archaeoglobus_sulfaticallidus_PM70_1_uid201033	NC_021169	1506	arCOG02017	1				C	RutF	NADH-FMN oxidoreductase RutF, flavin reductase (DIM6/NTAB) family
488601065	1402095..1402895	+	Archaeoglobus_sulfaticallidus_PM70_1_uid201033	NC_021169	1507	arCOG02177	106	+	7		S	-	Uncharacterized membrane protein
488601066	1402973..1403737	+	Archaeoglobus_sulfaticallidus_PM70_1_uid201033	NC_021169	1508	arCOG10146	1				L	YkoV	Non-homologous end joining protein Ku, dsDNA break repair
488601067	1403743..1404738	+	Archaeoglobus_sulfaticallidus_PM70_1_uid201033	NC_021169	1509	arCOG01347	8				L	CDC9	ATP-dependent DNA ligase
488601068	1404762..1405379	-	Archaeoglobus_sulfaticallidus_PM70_1_uid201033	NC_021169	1510	arCOG00504	1				R	-	Metal-dependent hydrolase of the beta-lactamase superfamily II
===	4.88602e+17	10	Archaeoglobus_sulfaticallidus_PM70_1_uid201033	NC_021169
488601679	1997824..1998213	-	Archaeoglobus_sulfaticallidus_PM70_1_uid201033	NC_021169	2121	arCOG02238	1				R	-	Predicted DNA-binding protein
488601680	1998514..1999170	-	Archaeoglobus_sulfaticallidus_PM70_1_uid201033	NC_021169	2122	arCOG02054	11		5		S	-	Uncharacterized membrane protein, Yip1 family
488601681	1999429..1999719	+	Archaeoglobus_sulfaticallidus_PM70_1_uid201033	NC_021169	2123	arCOG09323	4		2		S	-	Uncharacterized protein
488601682	1999928..2000479	+	Archaeoglobus_sulfaticallidus_PM70_1_uid201033	NC_021169	2124	arCOG01996	42	+	4		S	SpoIIM	Uncharacterized membrane protein
488601683	2000492..2000776	+	Archaeoglobus_sulfaticallidus_PM70_1_uid201033	NC_021169	2125	arCOG09323	4		2		S	-	Uncharacterized protein
488601684	2000819..2001007	+	Archaeoglobus_sulfaticallidus_PM70_1_uid201033	NC_021169	2126	-			2
488601685	2001195..2001461	+	Archaeoglobus_sulfaticallidus_PM70_1_uid201033	NC_021169	2127	arCOG01996	42	+	1		S	SpoIIM	Uncharacterized membrane protein
488601686	2001627..2002490	-	Archaeoglobus_sulfaticallidus_PM70_1_uid201033	NC_021169	2128	arCOG01911	1		1		O	SppA	Periplasmic serine protease (ClpP class)
488601687	2002613..2005162	-	Archaeoglobus_sulfaticallidus_PM70_1_uid201033	NC_021169	2129	arCOG02377	1				T	AtoS	Signal transduction histidine kinase, contains PAS domains
488601688	2005375..2005737	-	Archaeoglobus_sulfaticallidus_PM70_1_uid201033	NC_021169	2130	arCOG04394	1				P	-	Intracellular sulfur oxidation protein, DsrE/DsrF family
===	3.274e+17	8	Archaeoglobus_veneficus_SNP6_uid65269	NC_015320
327400036	108235..108906	+	Archaeoglobus_veneficus_SNP6_uid65269	NC_015320	116	arCOG01143	1				T	ApaH	Serine/threonine protein phosphatase PP2A family
327400037	108977..109222	+	Archaeoglobus_veneficus_SNP6_uid65269	NC_015320	117	arCOG02254	2				R	-	Predicted metal-binding protein
327400038	109315..109425	+	Archaeoglobus_veneficus_SNP6_uid65269	NC_015320	118	-
327400039	109553..110362	+	Archaeoglobus_veneficus_SNP6_uid65269	NC_015320	119	arCOG02177	106	+	7		S	-	Uncharacterized membrane protein
327400040	110420..110983	+	Archaeoglobus_veneficus_SNP6_uid65269	NC_015320	120	arCOG01994	112	+	5		S	SpoIIM	Uncharacterized membrane protein
327400041	111110..112324	-	Archaeoglobus_veneficus_SNP6_uid65269	NC_015320	121	arCOG01742	2				J	eRF1	Peptide chain release factor eRF1
327400042	112321..113112	-	Archaeoglobus_veneficus_SNP6_uid65269	NC_015320	122	arCOG01532	1				I	UppS	Undecaprenyl pyrophosphate synthase
327400043	113109..113405	-	Archaeoglobus_veneficus_SNP6_uid65269	NC_015320	123	arCOG04419	1				S	-	Uncharacterized protein, DUF2551 family
===	327400167	7	Archaeoglobus_veneficus_SNP6_uid65269	NC_015320
327400164	218052..218564	+	Archaeoglobus_veneficus_SNP6_uid65269	NC_015320	244	-			3	SIGNAL
327400165	218568..219440	+	Archaeoglobus_veneficus_SNP6_uid65269	NC_015320	245	arCOG00194	4				V	CcmA	ABC-type multidrug transport system, ATPase component
327400166	219437..220165	+	Archaeoglobus_veneficus_SNP6_uid65269	NC_015320	246	arCOG02438	2		6		O	NosY	ABC-type transport system involved in multi-copper enzyme maturation, permease component
327400167	220165..220686	+	Archaeoglobus_veneficus_SNP6_uid65269	NC_015320	247	arCOG01996	42	+	5		S	SpoIIM	Uncharacterized membrane protein
327400168	220683..221108	+	Archaeoglobus_veneficus_SNP6_uid65269	NC_015320	248	-			4
327400169	221672..222337	+	Archaeoglobus_veneficus_SNP6_uid65269	NC_015320	249	arCOG01462	1		6		C	NatB	ABC-type Na+ efflux pump, permease component
327400170	222334..223215	+	Archaeoglobus_veneficus_SNP6_uid65269	NC_015320	250	arCOG00194	4				V	CcmA	ABC-type multidrug transport system, ATPase component
===	3.27402e+17	13	Archaeoglobus_veneficus_SNP6_uid65269	NC_015320
327401789	1712019..1712516	+	Archaeoglobus_veneficus_SNP6_uid65269	NC_015320	1869	arCOG02129	3				X	-	Transposase
327401790	1712830..1713252	+	Archaeoglobus_veneficus_SNP6_uid65269	NC_015320	1870	arCOG07839	5		4		S	-	Uncharacterized protein
327401791	1713239..1713358	+	Archaeoglobus_veneficus_SNP6_uid65269	NC_015320	1871	-			1
327401792	1713398..1713751	+	Archaeoglobus_veneficus_SNP6_uid65269	NC_015320	1872	arCOG01996	42	+	2		S	SpoIIM	Uncharacterized membrane protein
327401793	1713830..1714033	+	Archaeoglobus_veneficus_SNP6_uid65269	NC_015320	1873	arCOG10049	1				K	-	DNA-binding protein, potential antitoxin AbrB/MazE fold
327401794	1714005..1714454	+	Archaeoglobus_veneficus_SNP6_uid65269	NC_015320	1874	arCOG00711	1				V	-	PIN domain containing protein
327401795	1714459..1715106	-	Archaeoglobus_veneficus_SNP6_uid65269	NC_015320	1875	arCOG02054	11		5		S	-	Uncharacterized membrane protein, Yip1 family
327401796	1715389..1715658	+	Archaeoglobus_veneficus_SNP6_uid65269	NC_015320	1876	arCOG09323	4		2		S	-	Uncharacterized protein
327401797	1715696..1715989	+	Archaeoglobus_veneficus_SNP6_uid65269	NC_015320	1877	-			2
327401798	1715971..1716561	+	Archaeoglobus_veneficus_SNP6_uid65269	NC_015320	1878	arCOG01996	42	+	4		S	SpoIIM	Uncharacterized membrane protein
327401799	1716647..1717984	+	Archaeoglobus_veneficus_SNP6_uid65269	NC_015320	1879	arCOG02090	1		2	SIGNAL	S	-	Uncharacterized membrane protein
327401800	1717981..1718670	+	Archaeoglobus_veneficus_SNP6_uid65269	NC_015320	1880	arCOG00922	4				V	SalX	ABC-type antimicrobial peptide transport system, ATPase component
327401801	1718675..1719799	+	Archaeoglobus_veneficus_SNP6_uid65269	NC_015320	1881	arCOG02312	2		4		V	SalY	ABC-type antimicrobial peptide transport system, permease component
===	429217314	7	Caldisphaera_lagunensis_DSM_15908_uid183486	NC_019791
429217311	1138145..1139344	+	Caldisphaera_lagunensis_DSM_15908_uid183486	NC_019791	1056	arCOG01707	2				I	CaiA	Acyl-CoA dehydrogenase
429217312	1139341..1140108	-	Caldisphaera_lagunensis_DSM_15908_uid183486	NC_019791	1057	arCOG04166	2				S	-	Uncharacterized protein
429217313	1140270..1140473	+	Caldisphaera_lagunensis_DSM_15908_uid183486	NC_019791	1058	-
429217314	1140464..1141051	+	Caldisphaera_lagunensis_DSM_15908_uid183486	NC_019791	1059	arCOG01994	112	+	5		S	SpoIIM	Uncharacterized membrane protein
429217315	1141067..1141798	+	Caldisphaera_lagunensis_DSM_15908_uid183486	NC_019791	1060	-			3	SIGNAL
429217316	1141773..1142471	+	Caldisphaera_lagunensis_DSM_15908_uid183486	NC_019791	1061	arCOG01320	2				H	RibB	3,4-dihydroxy-2-butanone 4-phosphate synthase
429217317	1142440..1142910	+	Caldisphaera_lagunensis_DSM_15908_uid183486	NC_019791	1062	arCOG01322	2				H	RibC2	Archaeal riboflavin synthase
===	159042204	7	Caldivirga_maquilingensis_IC_167_uid58711	NC_009954
159042201	1715827..1717455	-	Caldivirga_maquilingensis_IC_167_uid58711	NC_009954	1609	arCOG00018	2				F	Nnr2	NAD(P)H-hydrate repair enzyme Nnr, NAD(P)H-hydrate dehydratase domain
159042202	1717574..1719022	-	Caldivirga_maquilingensis_IC_167_uid58711	NC_009954	1610	-			6
159042203	1718998..1719822	-	Caldivirga_maquilingensis_IC_167_uid58711	NC_009954	1611	-			4
159042204	1719815..1720378	-	Caldivirga_maquilingensis_IC_167_uid58711	NC_009954	1612	arCOG01995	33	+	4		S	SpoIIM	Uncharacterized membrane protein
159042205	1720596..1720886	-	Caldivirga_maquilingensis_IC_167_uid58711	NC_009954	1613	arCOG06078	1		3		S	-	Uncharacterized protein
159042206	1720942..1721340	-	Caldivirga_maquilingensis_IC_167_uid58711	NC_009954	1614	arCOG04240	1				J	RpsK	Ribosomal protein S11
159042207	1721489..1722436	+	Caldivirga_maquilingensis_IC_167_uid58711	NC_009954	1615	arCOG00638	1				H	ThiL	Thiamine monophosphate kinase
===	557693798	7	Candidatus_Caldiarchaeum_subterraneum_uid227223	NC_022786
557693795	345596..345979	+	Candidatus_Caldiarchaeum_subterraneum_uid227223	NC_022786	350	arCOG08775	1				S	-	Uncharacterized protein
557693796	345953..346735	-	Candidatus_Caldiarchaeum_subterraneum_uid227223	NC_022786	351	arCOG04291	1				R	-	Sugar isomerase related protein
557693797	346751..347776	+	Candidatus_Caldiarchaeum_subterraneum_uid227223	NC_022786	352	arCOG01054	1				C	AcoA	Pyruvate/2-oxoglutarate/acetoin dehydrogenase complex, dehydrogenase (E1) component, eukaryotic type, alpha subunit
557693798	347988..348713	+	Candidatus_Caldiarchaeum_subterraneum_uid227223	NC_022786	353	arCOG01995	33	+	4		S	SpoIIM	Uncharacterized membrane protein
557693799	348685..349398	-	Candidatus_Caldiarchaeum_subterraneum_uid227223	NC_022786	354	arCOG02298	1		4		N	FlaK/PulO	Peptidase A24A, prepilin type IV
557693800	349404..350657	-	Candidatus_Caldiarchaeum_subterraneum_uid227223	NC_022786	355	arCOG01352	1				E	GdhA	Glutamate dehydrogenase/leucine dehydrogenase
557693801	350739..351344	+	Candidatus_Caldiarchaeum_subterraneum_uid227223	NC_022786	356	arCOG00040	1				H	Hpt1	Hypoxanthine phosphoribosyltransferase
===	170290596	7	Candidatus_Korarchaeum_cryptofilum_OPF8_uid58601	NC_010482
170290593	991031..991354	+	Candidatus_Korarchaeum_cryptofilum_OPF8_uid58601	NC_010482	966	-
170290594	991351..992112	-	Candidatus_Korarchaeum_cryptofilum_OPF8_uid58601	NC_010482	967	arCOG04230	1				R	-	HD supefamily hydrolase
170290595	992109..992435	-	Candidatus_Korarchaeum_cryptofilum_OPF8_uid58601	NC_010482	968	-
170290596	992493..993917	+	Candidatus_Korarchaeum_cryptofilum_OPF8_uid58601	NC_010482	969	arCOG01994	112	+	7		S	SpoIIM	Uncharacterized membrane protein
170290597	993877..994428	-	Candidatus_Korarchaeum_cryptofilum_OPF8_uid58601	NC_010482	970	arCOG00608	2				K	-	Predicted transcriptional regulator with C-terminal CBS domains
170290598	994523..995569	+	Candidatus_Korarchaeum_cryptofilum_OPF8_uid58601	NC_010482	971	arCOG00060	1				E	MetC	Cystathionine beta-lyase/cystathionine gamma-synthase
170290599	995665..996591	+	Candidatus_Korarchaeum_cryptofilum_OPF8_uid58601	NC_010482	972	arCOG00332	1				C	GlpC	Membrane associated Fe-S oxidoreductase
===	407465556	7	Candidatus_Nitrosopumilus_AR2_uid176130	NC_018656
407465553	1432325..1432663	+	Candidatus_Nitrosopumilus_AR2_uid176130	NC_018656	1676	arCOG01369	5				M	WcaG	Nucleoside-diphosphate-sugar epimerase
407465554	1432828..1433229	+	Candidatus_Nitrosopumilus_AR2_uid176130	NC_018656	1677	arCOG01369	5				M	WcaG	Nucleoside-diphosphate-sugar epimerase
407465555	1433210..1434085	-	Candidatus_Nitrosopumilus_AR2_uid176130	NC_018656	1678	arCOG00894	2		2		M	-	Glycosyltransferase
407465556	1434197..1434712	+	Candidatus_Nitrosopumilus_AR2_uid176130	NC_018656	1679	arCOG01995	33	+	5	SIGNAL	S	SpoIIM	Uncharacterized membrane protein
407465557	1434898..1435239	-	Candidatus_Nitrosopumilus_AR2_uid176130	NC_018656	1680	arCOG02305	1				E	GlnK	Nitrogen regulatory protein PII
407465558	1435292..1436083	-	Candidatus_Nitrosopumilus_AR2_uid176130	NC_018656	1681	arCOG04362	1		1		K	-	Transcriptional regulator, contains HTH domain
407465559	1436136..1436750	-	Candidatus_Nitrosopumilus_AR2_uid176130	NC_018656	1682	arCOG07810	1				T	CyaA	Adenylate cyclase, family 3
===	407465778	7	Candidatus_Nitrosopumilus_AR2_uid176130	NC_018656
407465775	1623658..1624044	-	Candidatus_Nitrosopumilus_AR2_uid176130	NC_018656	1898	arCOG04038	3				S	-	Uncharacterized protein
407465776	1624539..1625741	+	Candidatus_Nitrosopumilus_AR2_uid176130	NC_018656	1899	arCOG00467	4				L	CDC6	Cdc6-related protein, AAA superfamily ATPase
407465777	1625718..1627163	-	Candidatus_Nitrosopumilus_AR2_uid176130	NC_018656	1900	arCOG04455	6				L	HYS2	Archaeal DNA polymerase II, small subunit/DNA polymerase delta, subunit B
407465778	1627276..1627779	+	Candidatus_Nitrosopumilus_AR2_uid176130	NC_018656	1901	arCOG01995	33	+	3		S	SpoIIM	Uncharacterized membrane protein
407465779	1627864..1628757	+	Candidatus_Nitrosopumilus_AR2_uid176130	NC_018656	1902	arCOG02926	3			SIGNAL	C	PetE	Plastocyanin
407465780	1628754..1629467	-	Candidatus_Nitrosopumilus_AR2_uid176130	NC_018656	1903	arCOG00650	5				H	CobL	Precorrin-6B methylase 1
407465781	1629470..1629961	-	Candidatus_Nitrosopumilus_AR2_uid176130	NC_018656	1904	arCOG08807	4				S	-	Uncharacterized protein
===	407463390	7	Candidatus_Nitrosopumilus_koreensis_AR1_uid176129	NC_018655
407463387	1595679..1596038	-	Candidatus_Nitrosopumilus_koreensis_AR1_uid176129	NC_018655	1835	arCOG04038	3				S	-	Uncharacterized protein
407463388	1596539..1597720	+	Candidatus_Nitrosopumilus_koreensis_AR1_uid176129	NC_018655	1836	arCOG00467	4				L	CDC6	Cdc6-related protein, AAA superfamily ATPase
407463389	1597717..1599162	-	Candidatus_Nitrosopumilus_koreensis_AR1_uid176129	NC_018655	1837	arCOG04455	6				L	HYS2	Archaeal DNA polymerase II, small subunit/DNA polymerase delta, subunit B
407463390	1599276..1599782	+	Candidatus_Nitrosopumilus_koreensis_AR1_uid176129	NC_018655	1838	arCOG01995	33	+	3		S	SpoIIM	Uncharacterized membrane protein
407463391	1599909..1600751	+	Candidatus_Nitrosopumilus_koreensis_AR1_uid176129	NC_018655	1839	arCOG02926	3				C	PetE	Plastocyanin
407463392	1600748..1601464	-	Candidatus_Nitrosopumilus_koreensis_AR1_uid176129	NC_018655	1840	arCOG00650	5				H	CobL	Precorrin-6B methylase 1
407463393	1601467..1601958	-	Candidatus_Nitrosopumilus_koreensis_AR1_uid176129	NC_018655	1841	arCOG08807	4				S	-	Uncharacterized protein
===	408406172	7	Candidatus_Nitrososphaera_gargensis_Ga9_2_uid176707	NC_018719
408406169	2816293..2816688	+	Candidatus_Nitrososphaera_gargensis_Ga9_2_uid176707	NC_018719	3546	arCOG04425	2				T	Wzb	Protein-tyrosine-phosphatase
408406170	2816669..2817346	+	Candidatus_Nitrososphaera_gargensis_Ga9_2_uid176707	NC_018719	3547	arCOG04431	1		6		G	GlpF	Glycerol uptake facilitator or related permease (Major Intrinsic Protein Family)
408406171	2817343..2818521	-	Candidatus_Nitrososphaera_gargensis_Ga9_2_uid176707	NC_018719	3548	arCOG01955	1		11		P	KefB	Kef-type K+ transport system, membrane component fused TrkA K+ transport system
408406172	2818653..2819288	+	Candidatus_Nitrososphaera_gargensis_Ga9_2_uid176707	NC_018719	3549	arCOG01995	33	+	4		S	SpoIIM	Uncharacterized membrane protein
408406173	2819297..2819587	-	Candidatus_Nitrososphaera_gargensis_Ga9_2_uid176707	NC_018719	3550	-
408406174	2819818..2820537	-	Candidatus_Nitrososphaera_gargensis_Ga9_2_uid176707	NC_018719	3551	arCOG00650	5				H	CobL	Precorrin-6B methylase 1
408406175	2820569..2820799	-	Candidatus_Nitrososphaera_gargensis_Ga9_2_uid176707	NC_018719	3552	arCOG01117	1				K	-	Lrp/AsnC family C-terminal domain
===	118577012	7	Cenarchaeum_symbiosum_A_uid61411	NC_014820
118577009	1813938..1814321	-	Cenarchaeum_symbiosum_A_uid61411	NC_014820	1793	arCOG04038	3				S	-	Uncharacterized protein
118577010	1814836..1816068	+	Cenarchaeum_symbiosum_A_uid61411	NC_014820	1794	arCOG00467	4				L	CDC6	Cdc6-related protein, AAA superfamily ATPase
118577011	1816083..1817513	-	Cenarchaeum_symbiosum_A_uid61411	NC_014820	1795	arCOG04455	6				L	HYS2	Archaeal DNA polymerase II, small subunit/DNA polymerase delta, subunit B
118577012	1817646..1818176	+	Cenarchaeum_symbiosum_A_uid61411	NC_014820	1796	arCOG01995	33	+	4	SIGNAL	S	SpoIIM	Uncharacterized membrane protein
118577013	1818183..1818902	-	Cenarchaeum_symbiosum_A_uid61411	NC_014820	1797	arCOG00650	5				H	CobL	Precorrin-6B methylase 1
118577014	1818899..1819387	-	Cenarchaeum_symbiosum_A_uid61411	NC_014820	1798	arCOG08807	4				S	-	Uncharacterized protein
118577015	1819536..1821173	+	Cenarchaeum_symbiosum_A_uid61411	NC_014820	1799	arCOG04767	2		1	SIGNAL	O	PpiB	Peptidyl-prolyl cis-trans isomerase (rotamase) - cyclophilin family
===	390938317	7	Desulfurococcus_fermentans_DSM_16532_uid75119	NC_018001
390938314	542332..543849	+	Desulfurococcus_fermentans_DSM_16532_uid75119	NC_018001	562	arCOG01357	4				C	-	Radical SAM superfamily enzyme
390938315	543899..545410	+	Desulfurococcus_fermentans_DSM_16532_uid75119	NC_018001	563	arCOG00810	7				J	MetG	Methionyl-tRNA synthetase
390938316	545411..546409	+	Desulfurococcus_fermentans_DSM_16532_uid75119	NC_018001	564	arCOG04280	6				K	NagC	Transcriptional regulator/sugar kinase
390938317	546468..547802	-	Desulfurococcus_fermentans_DSM_16532_uid75119	NC_018001	565	arCOG01995	33	+	10		S	SpoIIM	Uncharacterized membrane protein
390938318	547957..548940	+	Desulfurococcus_fermentans_DSM_16532_uid75119	NC_018001	566	arCOG04779	5				E	IaaA	Isoaspartyl peptidase or L-asparaginase, Ntn-hydrolase superfamily
390938319	548943..549551	+	Desulfurococcus_fermentans_DSM_16532_uid75119	NC_018001	567	arCOG02292	3				R	Gph	HAD superfamily hydrolase
390938320	549518..550303	-	Desulfurococcus_fermentans_DSM_16532_uid75119	NC_018001	568	arCOG01225	3				R	-	GTPase SAR1 or related small G protein
===	320100793	7	Desulfurococcus_mucosus_DSM_2162_uid62227	NC_014961
320100790	586994..587779	+	Desulfurococcus_mucosus_DSM_2162_uid62227	NC_014961	581	arCOG01225	3				R	-	GTPase SAR1 or related small G protein
320100791	587774..588346	-	Desulfurococcus_mucosus_DSM_2162_uid62227	NC_014961	582	arCOG02292	3				R	Gph	HAD superfamily hydrolase
320100792	588343..589326	-	Desulfurococcus_mucosus_DSM_2162_uid62227	NC_014961	583	arCOG04779	5				E	IaaA	Isoaspartyl peptidase or L-asparaginase, Ntn-hydrolase superfamily
320100793	589505..590824	+	Desulfurococcus_mucosus_DSM_2162_uid62227	NC_014961	584	arCOG01995	33	+	10		S	SpoIIM	Uncharacterized membrane protein
320100794	590896..591894	-	Desulfurococcus_mucosus_DSM_2162_uid62227	NC_014961	585	arCOG04280	6				K	NagC	Transcriptional regulator/sugar kinase
320100795	591881..593425	-	Desulfurococcus_mucosus_DSM_2162_uid62227	NC_014961	586	arCOG00810	7				J	MetG	Methionyl-tRNA synthetase
320100796	593464..594945	-	Desulfurococcus_mucosus_DSM_2162_uid62227	NC_014961	587	arCOG01357	4				C	-	Radical SAM superfamily enzyme
===	2.88931e+17	8	Ferroglobus_placidus_DSM_10642_uid40863	NC_013849
288930610	182836..184119	+	Ferroglobus_placidus_DSM_10642_uid40863	NC_013849	203	arCOG00318	3			SIGNAL	P	PhoU	Phosphate uptake regulator
288930611	184184..184840	+	Ferroglobus_placidus_DSM_10642_uid40863	NC_013849	204	arCOG03871	1		4	SIGNAL	N	-	Pilin/Flagellin, FlaG/FlaF family
288930612	184837..185208	+	Ferroglobus_placidus_DSM_10642_uid40863	NC_013849	205	arCOG04456	1				S	-	Uncharacterized conserved predicted metal-binding protein
288930613	185249..186022	+	Ferroglobus_placidus_DSM_10642_uid40863	NC_013849	206	arCOG02177	106	+	8		S	-	Uncharacterized membrane protein
288930614	186024..186563	+	Ferroglobus_placidus_DSM_10642_uid40863	NC_013849	207	arCOG01994	112	+	5	SIGNAL	S	SpoIIM	Uncharacterized membrane protein
288930615	186550..187077	-	Ferroglobus_placidus_DSM_10642_uid40863	NC_013849	208	arCOG01833	1				O	IbpA	Molecular chaperone (HSP20 family)
288930616	187089..189464	-	Ferroglobus_placidus_DSM_10642_uid40863	NC_013849	209	arCOG01308	2				O	Cdc48	ATPase of the AAA+ class , CDC48 family
288930617	189464..190117	-	Ferroglobus_placidus_DSM_10642_uid40863	NC_013849	210	arCOG01684	1				K	-	Transcriptional regulator, ArsR family
===	288930628	7	Ferroglobus_placidus_DSM_10642_uid40863	NC_013849
288930625	197354..198154	+	Ferroglobus_placidus_DSM_10642_uid40863	NC_013849	218	arCOG00198	1				P	FepC	ABC-type cobalamin/Fe3+-siderophores transport system, ATPase component
288930626	198175..199191	+	Ferroglobus_placidus_DSM_10642_uid40863	NC_013849	219	arCOG02446	2			SIGNAL	S	-	Uncharacterized protein
288930627	199659..199874	-	Ferroglobus_placidus_DSM_10642_uid40863	NC_013849	220	-
288930628	201528..201839	-	Ferroglobus_placidus_DSM_10642_uid40863	NC_013849	221	arCOG01996	42	+	2		S	SpoIIM	Uncharacterized membrane protein
288930629	201915..202331	-	Ferroglobus_placidus_DSM_10642_uid40863	NC_013849	222	arCOG02139	1				X	InsB	Transposase and inactivated derivatives, IS1 family
288930630	202360..202644	-	Ferroglobus_placidus_DSM_10642_uid40863	NC_013849	223	arCOG02137	2				X	-	Transposase
288930631	202719..204911	-	Ferroglobus_placidus_DSM_10642_uid40863	NC_013849	224	arCOG00702	1		1	SIGNAL	O	AprE	Subtilisin-like serine protease
===	288930750	7	Ferroglobus_placidus_DSM_10642_uid40863	NC_013849
288930747	306826..307749	-	Ferroglobus_placidus_DSM_10642_uid40863	NC_013849	340	arCOG01369	5				M	WcaG	Nucleoside-diphosphate-sugar epimerase
288930748	307824..308048	+	Ferroglobus_placidus_DSM_10642_uid40863	NC_013849	341	arCOG00998	1				K	LSM1	Small nuclear ribonucleoprotein (snRNP) homolog
288930749	308053..308415	+	Ferroglobus_placidus_DSM_10642_uid40863	NC_013849	342	arCOG04153	1				K	-	RNA polymerase III subunit C34, Lrp/AsnC family
288930750	308697..309215	+	Ferroglobus_placidus_DSM_10642_uid40863	NC_013849	343	arCOG01996	42	+	3		S	SpoIIM	Uncharacterized membrane protein
288930751	309787..310554	+	Ferroglobus_placidus_DSM_10642_uid40863	NC_013849	344	arCOG00587	1				O	CooC	CO dehydrogenase maturation factor
288930752	310532..311170	+	Ferroglobus_placidus_DSM_10642_uid40863	NC_013849	345	arCOG02469	1				S	-	Uncharacterized protein
288930753	311201..311962	+	Ferroglobus_placidus_DSM_10642_uid40863	NC_013849	346	arCOG01225	3				R	-	GTPase SAR1 or related small G protein
===	288932238	7	Ferroglobus_placidus_DSM_10642_uid40863	NC_013849
288932235	1627587..1628621	+	Ferroglobus_placidus_DSM_10642_uid40863	NC_013849	1828	arCOG00913	1				R	-	Predicted methyltransferase
288932236	1628829..1629098	+	Ferroglobus_placidus_DSM_10642_uid40863	NC_013849	1829	arCOG09323	4		2		S	-	Uncharacterized protein
288932237	1629240..1629479	+	Ferroglobus_placidus_DSM_10642_uid40863	NC_013849	1830	-			3
288932238	1629476..1630036	+	Ferroglobus_placidus_DSM_10642_uid40863	NC_013849	1831	arCOG01996	42	+	4	SIGNAL	S	SpoIIM	Uncharacterized membrane protein
288932239	1630224..1630685	+	Ferroglobus_placidus_DSM_10642_uid40863	NC_013849	1832	-			4
288932240	1630703..1632043	-	Ferroglobus_placidus_DSM_10642_uid40863	NC_013849	1833	arCOG00974	1				J	RsmB	16S rRNA C967 or C1407 C5-methylase, RsmB/RsmF family
288932241	1632013..1632309	-	Ferroglobus_placidus_DSM_10642_uid40863	NC_013849	1834	arCOG04051	1				S	-	Uncharacterized protein
===	518651651	7	Ferroplasma_acidarmanus_fer1_uid54095	NC_021592
518651648	321966..322226	-	Ferroplasma_acidarmanus_fer1_uid54095	NC_021592	287	-
518651649	322240..322692	-	Ferroplasma_acidarmanus_fer1_uid54095	NC_021592	288	arCOG01927	1				C	CoxG	Carbon monoxide dehydrogenase subunit G, CoxG
518651650	323026..323838	-	Ferroplasma_acidarmanus_fer1_uid54095	NC_021592	289	arCOG00255	1				E	PheA	Prephenate dehydratase
518651651	323863..324534	-	Ferroplasma_acidarmanus_fer1_uid54095	NC_021592	290	arCOG01995	33	+	6		S	SpoIIM	Uncharacterized membrane protein
518651652	324594..326357	-	Ferroplasma_acidarmanus_fer1_uid54095	NC_021592	291	arCOG02569	2		11		P	EriC	Chloride channel protein EriC
518651653	326568..327131	-	Ferroplasma_acidarmanus_fer1_uid54095	NC_021592	292	arCOG04033	1				S	-	Uncharacterized protein
518651654	327252..327800	+	Ferroplasma_acidarmanus_fer1_uid54095	NC_021592	293	arCOG05355	1				G	GmhA	Phosphoheptose isomerase
===	385806345	7	Fervidicoccus_fontis_Kam940_uid162201	NC_017461
385806342	1237822..1238742	-	Fervidicoccus_fontis_Kam940_uid162201	NC_017461	1291	arCOG00062	2				R	-	Predicted amidohydrolase
385806343	1238882..1242619	-	Fervidicoccus_fontis_Kam940_uid162201	NC_017461	1292	arCOG01526	1		1		L	TopG2	Reverse gyrase
385806344	1243108..1244316	-	Fervidicoccus_fontis_Kam940_uid162201	NC_017461	1293	arCOG00509	1				C	NorV	Flavorubredoxin
385806345	1244425..1245015	+	Fervidicoccus_fontis_Kam940_uid162201	NC_017461	1294	arCOG01994	112	+	5		S	SpoIIM	Uncharacterized membrane protein
385806346	1245134..1245766	+	Fervidicoccus_fontis_Kam940_uid162201	NC_017461	1295	arCOG01572	1		5		S	-	Uncharacterized membrane protein
385806347	1245837..1246472	+	Fervidicoccus_fontis_Kam940_uid162201	NC_017461	1296	arCOG00497	1				R	-	Zn-dependent hydrolase of the beta-lactamase fold
385806348	1246552..1247523	+	Fervidicoccus_fontis_Kam940_uid162201	NC_017461	1297	arCOG00318	3				P	PhoU	Phosphate uptake regulator
===	300709496	7	Halalkalicoccus_jeotgali_B3_uid50305	NC_014297
300709493	128691..129545	+	Halalkalicoccus_jeotgali_B3_uid50305	NC_014297	122	arCOG00600	1				R	-	CBS domain
300709494	129535..131337	+	Halalkalicoccus_jeotgali_B3_uid50305	NC_014297	123	arCOG00405	1		1		J	GRS1	Glycyl-tRNA synthetase (class II)
300709495	131339..131902	+	Halalkalicoccus_jeotgali_B3_uid50305	NC_014297	124	arCOG01881	1		4		I	SEC59	Dolichol kinase
300709496	131958..133508	+	Halalkalicoccus_jeotgali_B3_uid50305	NC_014297	125	arCOG01994	112	+	11		S	SpoIIM	Uncharacterized membrane protein
300709497	133696..134376	-	Halalkalicoccus_jeotgali_B3_uid50305	NC_014297	126	arCOG01781	1				Q	-	SAM-dependent methyltransferase
300709498	134470..135048	+	Halalkalicoccus_jeotgali_B3_uid50305	NC_014297	127	arCOG02453	1				T	-	RecA-superfamily ATPase
300709499	135055..135834	-	Halalkalicoccus_jeotgali_B3_uid50305	NC_014297	128	arCOG04737	1				S	-	Uncharacterized protein
===	300710667	7	Halalkalicoccus_jeotgali_B3_uid50305	NC_014297
300710664	1209474..1210481	-	Halalkalicoccus_jeotgali_B3_uid50305	NC_014297	1293	arCOG02642	3		7		R	PerM	Predicted PurR-regulated permease PerM
300710665	1210524..1211501	-	Halalkalicoccus_jeotgali_B3_uid50305	NC_014297	1294	arCOG02642	3		7		R	PerM	Predicted PurR-regulated permease PerM
300710666	1211564..1212292	-	Halalkalicoccus_jeotgali_B3_uid50305	NC_014297	1295	arCOG01324	16				F	Udp	Uridine phosphorylase
300710667	1212333..1213124	-	Halalkalicoccus_jeotgali_B3_uid50305	NC_014297	1296	arCOG02178	29	+	7		S	-	Uncharacterized membrane protein
300710668	1213207..1213839	+	Halalkalicoccus_jeotgali_B3_uid50305	NC_014297	1297	arCOG04320	18				F	DeoC	Deoxyribose-phosphate aldolase
300710669	1213987..1216242	+	Halalkalicoccus_jeotgali_B3_uid50305	NC_014297	1298	arCOG00009	5		13		E	PotE	Amino acid transporter
300710670	1216291..1217535	+	Halalkalicoccus_jeotgali_B3_uid50305	NC_014297	1299	arCOG01358	8				J	MiaB	2-methylthioadenine synthetase
===	300711153	7	Halalkalicoccus_jeotgali_B3_uid50305	NC_014297
300711150	1651283..1652623	+	Halalkalicoccus_jeotgali_B3_uid50305	NC_014297	1779	arCOG04196	1				E	TnaA	Tryptophanase
300711151	1652620..1653123	-	Halalkalicoccus_jeotgali_B3_uid50305	NC_014297	1780	arCOG04628	4				R	-	Predicted metal-dependent hydrolase
300711152	1653167..1654693	-	Halalkalicoccus_jeotgali_B3_uid50305	NC_014297	1781	arCOG06073	1				C	PckA	Phosphoenolpyruvate carboxykinase (ATP)
300711153	1655381..1656514	+	Halalkalicoccus_jeotgali_B3_uid50305	NC_014297	1782	arCOG02177	106	+	9		S	-	Uncharacterized membrane protein
300711154	1656511..1658217	-	Halalkalicoccus_jeotgali_B3_uid50305	NC_014297	1783	arCOG01676	4				H	ThiF	Dinucleotide-utilizing enzyme involved in molybdopterin and thiamine biosynthesis
300711155	1658267..1659001	-	Halalkalicoccus_jeotgali_B3_uid50305	NC_014297	1784	arCOG04626	14				S	-	Uncharacterized protein
300711156	1659241..1661244	-	Halalkalicoccus_jeotgali_B3_uid50305	NC_014297	1785	arCOG06229	7				S	-	Uncharacterized protein
===	300712414	7	Halalkalicoccus_jeotgali_B3_uid50305	NC_014298
300712411	4968..5288	+	Halalkalicoccus_jeotgali_B3_uid50305	NC_014298	5	arCOG03124	2				S	-	Pentapeptide repeats containing protein
300712412	5326..5505	+	Halalkalicoccus_jeotgali_B3_uid50305	NC_014298	6	arCOG03123	2				S	-	Pentapeptide repeats containing protein
300712413	5539..6123	+	Halalkalicoccus_jeotgali_B3_uid50305	NC_014298	7	arCOG03127	2		3		P	Kch	Ion channel fused to ion transporting domain
300712414	6938..7255	-	Halalkalicoccus_jeotgali_B3_uid50305	NC_014298	8	arCOG02178	29	+	2		S	-	Uncharacterized membrane protein
300712415	7529..8188	-	Halalkalicoccus_jeotgali_B3_uid50305	NC_014298	9	arCOG02703	2				Q	-	SAM-dependent methyltransferase
300712416	8185..10263	-	Halalkalicoccus_jeotgali_B3_uid50305	NC_014298	10	arCOG01576	9		8		P	ZntA	Cation transport ATPase
300712417	10290..11669	-	Halalkalicoccus_jeotgali_B3_uid50305	NC_014298	11	arCOG03914	2				Q	SufI	Multicopper oxidase
===	299883398	7	Halalkalicoccus_jeotgali_B3_uid50305	NC_014300
299883395	4968..5288	+	Halalkalicoccus_jeotgali_B3_uid50305	NC_014300	5	arCOG03124	2				S	-	Pentapeptide repeats containing protein
299883396	5326..5505	+	Halalkalicoccus_jeotgali_B3_uid50305	NC_014300	6	arCOG03123	2				S	-	Pentapeptide repeats containing protein
299883397	5539..6123	+	Halalkalicoccus_jeotgali_B3_uid50305	NC_014300	7	arCOG03127	2		3		P	Kch	Ion channel fused to ion transporting domain
299883398	6938..7255	-	Halalkalicoccus_jeotgali_B3_uid50305	NC_014300	8	arCOG02178	29	+	2		S	-	Uncharacterized membrane protein
299883399	7529..8188	-	Halalkalicoccus_jeotgali_B3_uid50305	NC_014300	9	arCOG02703	2				Q	-	SAM-dependent methyltransferase
299883400	8185..10263	-	Halalkalicoccus_jeotgali_B3_uid50305	NC_014300	10	arCOG01576	9		8		P	ZntA	Cation transport ATPase
299883401	10290..11669	-	Halalkalicoccus_jeotgali_B3_uid50305	NC_014300	11	arCOG03914	2				Q	SufI	Multicopper oxidase
===	344210948	7	Haloarcula_hispanica_ATCC_33960_uid72475	NC_015948
344210945	618999..619385	+	Haloarcula_hispanica_ATCC_33960_uid72475	NC_015948	640	arCOG03070	3				S	-	Predicted membrane protein, DoxD family
344210946	619429..620712	-	Haloarcula_hispanica_ATCC_33960_uid72475	NC_015948	641	arCOG01358	8				J	MiaB	2-methylthioadenine synthetase
344210947	620763..621446	-	Haloarcula_hispanica_ATCC_33960_uid72475	NC_015948	642	arCOG04320	18				F	DeoC	Deoxyribose-phosphate aldolase
344210948	621609..622445	+	Haloarcula_hispanica_ATCC_33960_uid72475	NC_015948	643	arCOG02178	29	+	7		S	-	Uncharacterized membrane protein
344210949	622454..622978	-	Haloarcula_hispanica_ATCC_33960_uid72475	NC_015948	644	arCOG03828	5				K	-	Predicted trancriptional regulator, ArsR family
344210950	623179..623688	+	Haloarcula_hispanica_ATCC_33960_uid72475	NC_015948	645	arCOG06199	6		4		S	-	Uncharacterized protein
344210951	623690..623911	-	Haloarcula_hispanica_ATCC_33960_uid72475	NC_015948	646	arCOG14619	3		2		S	-	Uncharacterized protein
===	344211590	7	Haloarcula_hispanica_ATCC_33960_uid72475	NC_015948
344211587	1256592..1257782	-	Haloarcula_hispanica_ATCC_33960_uid72475	NC_015948	1282	arCOG00130	10		12		G	-	MFS family permease
344211588	1257903..1258016	-	Haloarcula_hispanica_ATCC_33960_uid72475	NC_015948	1283	arCOG10720	3				S	-	Uncharacterized protein
344211589	1258485..1259462	-	Haloarcula_hispanica_ATCC_33960_uid72475	NC_015948	1284	arCOG04586	3				E	CysH	3'-phosphoadenosine 5'-phosphosulfate sulfotransferase (PAPS reductase)/FAD synthetase or related enzyme
344211590	1259599..1260216	+	Haloarcula_hispanica_ATCC_33960_uid72475	NC_015948	1285	arCOG01994	112	+	5		S	SpoIIM	Uncharacterized membrane protein
344211591	1260290..1260892	-	Haloarcula_hispanica_ATCC_33960_uid72475	NC_015948	1286	arCOG04587	3				S	-	Uncharacterized protein
344211592	1261088..1261420	-	Haloarcula_hispanica_ATCC_33960_uid72475	NC_015948	1287	arCOG02842	3				C	Fdx	Ferredoxin
344211593	1261604..1263022	+	Haloarcula_hispanica_ATCC_33960_uid72475	NC_015948	1288	arCOG00570	5				C	FixC	Dehydrogenase (flavoprotein)
===	344211904	7	Haloarcula_hispanica_ATCC_33960_uid72475	NC_015948
344211901	1562018..1564105	+	Haloarcula_hispanica_ATCC_33960_uid72475	NC_015948	1596	arCOG06229	7				S	-	Uncharacterized protein
344211902	1564513..1565295	+	Haloarcula_hispanica_ATCC_33960_uid72475	NC_015948	1597	arCOG04626	14				S	-	Uncharacterized protein
344211903	1565327..1567036	+	Haloarcula_hispanica_ATCC_33960_uid72475	NC_015948	1598	arCOG02882	13				J	YcaO	Ribosomal protein S12 methylthiotransferase accessory factor YcaO
344211904	1567079..1568227	-	Haloarcula_hispanica_ATCC_33960_uid72475	NC_015948	1599	arCOG02177	106	+	9		S	-	Uncharacterized membrane protein
344211905	1568330..1569169	-	Haloarcula_hispanica_ATCC_33960_uid72475	NC_015948	1600	arCOG01349	36				G	SuhB	Archaeal fructose-1,6-bisphosphatase or related enzyme of inositol monophosphatase family
344211906	1569242..1569442	-	Haloarcula_hispanica_ATCC_33960_uid72475	NC_015948	1601	arCOG09056	4				S	-	Uncharacterized protein
344211907	1569704..1569877	+	Haloarcula_hispanica_ATCC_33960_uid72475	NC_015948	1602	-
===	564288950	7	Haloarcula_hispanica_N601_uid230920	NC_023013
564288947	631400..631786	+	Haloarcula_hispanica_N601_uid230920	NC_023013	659	arCOG03070	3				S	-	Predicted membrane protein, DoxD family
564288948	631830..633113	-	Haloarcula_hispanica_N601_uid230920	NC_023013	660	arCOG01358	8				J	MiaB	2-methylthioadenine synthetase
564288949	633164..633847	-	Haloarcula_hispanica_N601_uid230920	NC_023013	661	arCOG04320	18				F	DeoC	Deoxyribose-phosphate aldolase
564288950	634010..634846	+	Haloarcula_hispanica_N601_uid230920	NC_023013	662	arCOG02178	29	+	7		S	-	Uncharacterized membrane protein
564288951	634855..635379	-	Haloarcula_hispanica_N601_uid230920	NC_023013	663	arCOG03828	5				K	-	Predicted trancriptional regulator, ArsR family
564288952	635580..636089	+	Haloarcula_hispanica_N601_uid230920	NC_023013	664	arCOG06199	6		4		S	-	Uncharacterized protein
564288953	636091..636312	-	Haloarcula_hispanica_N601_uid230920	NC_023013	665	arCOG14619	3		2		S	-	Uncharacterized protein
===	564289571	7	Haloarcula_hispanica_N601_uid230920	NC_023013
564289568	1268025..1269215	-	Haloarcula_hispanica_N601_uid230920	NC_023013	1310	arCOG00130	10		12		G	-	MFS family permease
564289569	1269336..1269449	-	Haloarcula_hispanica_N601_uid230920	NC_023013	1311	arCOG10720	3				S	-	Uncharacterized protein
564289570	1269918..1270895	-	Haloarcula_hispanica_N601_uid230920	NC_023013	1312	arCOG04586	3				E	CysH	3'-phosphoadenosine 5'-phosphosulfate sulfotransferase (PAPS reductase)/FAD synthetase or related enzyme
564289571	1271032..1271649	+	Haloarcula_hispanica_N601_uid230920	NC_023013	1313	arCOG01994	112	+	5		S	SpoIIM	Uncharacterized membrane protein
564289572	1271723..1272379	-	Haloarcula_hispanica_N601_uid230920	NC_023013	1314	arCOG04587	3				S	-	Uncharacterized protein
564289573	1272521..1272853	-	Haloarcula_hispanica_N601_uid230920	NC_023013	1315	arCOG02842	3				C	Fdx	Ferredoxin
564289574	1273037..1274455	+	Haloarcula_hispanica_N601_uid230920	NC_023013	1316	arCOG00570	5				C	FixC	Dehydrogenase (flavoprotein)
===	564289877	7	Haloarcula_hispanica_N601_uid230920	NC_023013
564289874	1573451..1575538	+	Haloarcula_hispanica_N601_uid230920	NC_023013	1627	arCOG06229	7				S	-	Uncharacterized protein
564289875	1575910..1576728	+	Haloarcula_hispanica_N601_uid230920	NC_023013	1628	arCOG04626	14				S	-	Uncharacterized protein
564289876	1576760..1578469	+	Haloarcula_hispanica_N601_uid230920	NC_023013	1629	arCOG02882	13				J	YcaO	Ribosomal protein S12 methylthiotransferase accessory factor YcaO
564289877	1578512..1579660	-	Haloarcula_hispanica_N601_uid230920	NC_023013	1630	arCOG02177	106	+	9		S	-	Uncharacterized membrane protein
564289878	1579763..1580602	-	Haloarcula_hispanica_N601_uid230920	NC_023013	1631	arCOG01349	36				G	SuhB	Archaeal fructose-1,6-bisphosphatase or related enzyme of inositol monophosphatase family
564289879	1580675..1580875	-	Haloarcula_hispanica_N601_uid230920	NC_023013	1632	arCOG09056	4				S	-	Uncharacterized protein
564289880	1581770..1582984	+	Haloarcula_hispanica_N601_uid230920	NC_023013	1633	arCOG00894	2		4		M	-	Glycosyltransferase
===	55376452	7	Haloarcula_marismortui_ATCC_43049_uid57719	NC_006394
55376449	29567..30100	-	Haloarcula_marismortui_ATCC_43049_uid57719	NC_006394	37	arCOG02861	1		4		S	-	Predicted membrane protein, DoxD family
55376450	30216..30356	+	Haloarcula_marismortui_ATCC_43049_uid57719	NC_006394	38	-
55376451	30420..31595	-	Haloarcula_marismortui_ATCC_43049_uid57719	NC_006394	39	arCOG00570	5		1		C	FixC	Dehydrogenase (flavoprotein)
55376452	31624..32256	-	Haloarcula_marismortui_ATCC_43049_uid57719	NC_006394	40	arCOG02177	106	+	6		S	-	Uncharacterized membrane protein
55376453	32622..32846	-	Haloarcula_marismortui_ATCC_43049_uid57719	NC_006394	41	arCOG02866	1				S	-	Uncharacterized protein
55376454	32864..35470	-	Haloarcula_marismortui_ATCC_43049_uid57719	NC_006394	42	arCOG01576	9		8		P	ZntA	Cation transport ATPase
55376455	35565..36182	-	Haloarcula_marismortui_ATCC_43049_uid57719	NC_006394	43	arCOG01585	3				P	-	DNA-binding transcriptional regulator, Lrp family
===	55377514	7	Haloarcula_marismortui_ATCC_43049_uid57719	NC_006396
55377511	564311..565369	-	Haloarcula_marismortui_ATCC_43049_uid57719	NC_006396	570	arCOG00130	10		10		G	-	MFS family permease
55377512	565622..565735	-	Haloarcula_marismortui_ATCC_43049_uid57719	NC_006396	571	arCOG10720	3				S	-	Uncharacterized protein
55377513	566204..567181	-	Haloarcula_marismortui_ATCC_43049_uid57719	NC_006396	572	arCOG04586	3				E	CysH	3'-phosphoadenosine 5'-phosphosulfate sulfotransferase (PAPS reductase)/FAD synthetase or related enzyme
55377514	567315..567932	+	Haloarcula_marismortui_ATCC_43049_uid57719	NC_006396	573	arCOG01994	112	+	5		S	SpoIIM	Uncharacterized membrane protein
55377515	568014..568670	-	Haloarcula_marismortui_ATCC_43049_uid57719	NC_006396	574	arCOG04587	3				S	-	Uncharacterized protein
55377516	568812..569144	-	Haloarcula_marismortui_ATCC_43049_uid57719	NC_006396	575	arCOG02842	3				C	Fdx	Ferredoxin
55377517	569330..570748	+	Haloarcula_marismortui_ATCC_43049_uid57719	NC_006396	576	arCOG00570	5				C	FixC	Dehydrogenase (flavoprotein)
===	55377825	7	Haloarcula_marismortui_ATCC_43049_uid57719	NC_006396
55377822	875987..878074	+	Haloarcula_marismortui_ATCC_43049_uid57719	NC_006396	881	arCOG06229	7				S	-	Uncharacterized protein
55377823	878453..879271	+	Haloarcula_marismortui_ATCC_43049_uid57719	NC_006396	882	arCOG04626	14				S	-	Uncharacterized protein
55377824	879303..881012	+	Haloarcula_marismortui_ATCC_43049_uid57719	NC_006396	883	arCOG02882	13				J	YcaO	Ribosomal protein S12 methylthiotransferase accessory factor YcaO
55377825	881028..882176	-	Haloarcula_marismortui_ATCC_43049_uid57719	NC_006396	884	arCOG02177	106	+	9		S	-	Uncharacterized membrane protein
55377826	882280..883119	-	Haloarcula_marismortui_ATCC_43049_uid57719	NC_006396	885	arCOG01349	36				G	SuhB	Archaeal fructose-1,6-bisphosphatase or related enzyme of inositol monophosphatase family
55377827	883191..883406	-	Haloarcula_marismortui_ATCC_43049_uid57719	NC_006396	886	arCOG09056	4				S	-	Uncharacterized protein
55377828	884016..884117	+	Haloarcula_marismortui_ATCC_43049_uid57719	NC_006396	887	-
===	55379965	7	Haloarcula_marismortui_ATCC_43049_uid57719	NC_006396
55379962	3029900..3030286	+	Haloarcula_marismortui_ATCC_43049_uid57719	NC_006396	3023	arCOG03070	3				S	-	Predicted membrane protein, DoxD family
55379963	3030324..3031607	-	Haloarcula_marismortui_ATCC_43049_uid57719	NC_006396	3024	arCOG01358	8				J	MiaB	2-methylthioadenine synthetase
55379964	3031658..3032353	-	Haloarcula_marismortui_ATCC_43049_uid57719	NC_006396	3025	arCOG04320	18				F	DeoC	Deoxyribose-phosphate aldolase
55379965	3032518..3033354	+	Haloarcula_marismortui_ATCC_43049_uid57719	NC_006396	3026	arCOG02178	29	+	7		S	-	Uncharacterized membrane protein
55379966	3033361..3033774	-	Haloarcula_marismortui_ATCC_43049_uid57719	NC_006396	3027	arCOG03828	5				K	-	Predicted trancriptional regulator, ArsR family
55379967	3034008..3034517	+	Haloarcula_marismortui_ATCC_43049_uid57719	NC_006396	3028	arCOG06199	6		4		S	-	Uncharacterized protein
55379968	3034519..3034740	-	Haloarcula_marismortui_ATCC_43049_uid57719	NC_006396	3029	arCOG14619	3		2		S	-	Uncharacterized protein
===	15790424	7	Halobacterium_NRC_1_uid57769	NC_002607
16554496	1043980..1045554	+	Halobacterium_NRC_1_uid57769	NC_002607	1089	arCOG00874	2				K	xpb	ssDNA-dependent ATPase, helicase superfamily II
15790422	1045627..1046025	+	Halobacterium_NRC_1_uid57769	NC_002607	1090	arCOG01137	2				I	FadM	Acyl-CoA thioesterase FadM
15790423	1046073..1048121	-	Halobacterium_NRC_1_uid57769	NC_002607	1091	arCOG02832	2		2	SIGNAL	F	UshA	5'-nucleotidase/2',3'-cyclic phosphodiesterase or related esterase
15790424	1048271..1049413	+	Halobacterium_NRC_1_uid57769	NC_002607	1092	arCOG02177	106	+	8		S	-	Uncharacterized membrane protein
15790425	1049424..1050434	-	Halobacterium_NRC_1_uid57769	NC_002607	1093	arCOG02882	13				J	YcaO	Ribosomal protein S12 methylthiotransferase accessory factor YcaO
15790426	1051252..1052118	-	Halobacterium_NRC_1_uid57769	NC_002607	1094	arCOG04626	14				S	-	Uncharacterized protein
15790427	1052148..1053737	-	Halobacterium_NRC_1_uid57769	NC_002607	1095	arCOG06229	7				S	-	Uncharacterized protein
===	15790754	7	Halobacterium_NRC_1_uid57769	NC_002607
15790751	1365510..1366691	-	Halobacterium_NRC_1_uid57769	NC_002607	1422	arCOG04780	8		3		T	UspA	Nucleotide-binding protein, UspA family
15790752	1367036..1367812	-	Halobacterium_NRC_1_uid57769	NC_002607	1423	arCOG01324	16				F	Udp	Uridine phosphorylase
15790753	1367861..1368748	-	Halobacterium_NRC_1_uid57769	NC_002607	1424	arCOG00014	15				G	RbsK	Sugar kinase, ribokinase family
15790754	1368773..1369606	-	Halobacterium_NRC_1_uid57769	NC_002607	1425	arCOG02178	29	+	8		S	-	Uncharacterized membrane protein
15790755	1369650..1370594	-	Halobacterium_NRC_1_uid57769	NC_002607	1426	arCOG01124	9				J	GCD2	Translation initiation factor 2B subunit, eIF-2B alpha/beta/delta family
15790756	1370637..1372538	-	Halobacterium_NRC_1_uid57769	NC_002607	1427	arCOG02320	2		1		N	Tar	Methyl-accepting chemotaxis protein
15790757	1373051..1374292	-	Halobacterium_NRC_1_uid57769	NC_002607	1428	arCOG01021	2		1		E	LivK	ABC-type branched-chain amino acid transport system, periplasmic component
===	169236160	7	Halobacterium_salinarum_R1_uid61571	NC_010364
169236157	1036871..1038673	+	Halobacterium_salinarum_R1_uid61571	NC_010364	1108	arCOG00874	2				K	xpb	ssDNA-dependent ATPase, helicase superfamily II
169236158	1038746..1039144	+	Halobacterium_salinarum_R1_uid61571	NC_010364	1109	arCOG01137	2				I	FadM	Acyl-CoA thioesterase FadM
169236159	1039192..1041240	-	Halobacterium_salinarum_R1_uid61571	NC_010364	1110	arCOG02832	2		2	SIGNAL	F	UshA	5'-nucleotidase/2',3'-cyclic phosphodiesterase or related esterase
169236160	1041390..1042532	+	Halobacterium_salinarum_R1_uid61571	NC_010364	1111	arCOG02177	106	+	8		S	-	Uncharacterized membrane protein
169236161	1042543..1044264	-	Halobacterium_salinarum_R1_uid61571	NC_010364	1112	arCOG02882	13				J	YcaO	Ribosomal protein S12 methylthiotransferase accessory factor YcaO
169236162	1044371..1045189	-	Halobacterium_salinarum_R1_uid61571	NC_010364	1113	arCOG04626	14				S	-	Uncharacterized protein
169236163	1045267..1046982	-	Halobacterium_salinarum_R1_uid61571	NC_010364	1114	arCOG06229	7				S	-	Uncharacterized protein
===	169236497	7	Halobacterium_salinarum_R1_uid61571	NC_010364
169236494	1354750..1356093	-	Halobacterium_salinarum_R1_uid61571	NC_010364	1445	arCOG04780	8		4		T	UspA	Nucleotide-binding protein, UspA family
169236495	1356276..1357052	-	Halobacterium_salinarum_R1_uid61571	NC_010364	1446	arCOG01324	16				F	Udp	Uridine phosphorylase
169236496	1357101..1357988	-	Halobacterium_salinarum_R1_uid61571	NC_010364	1447	arCOG00014	15				G	RbsK	Sugar kinase, ribokinase family
169236497	1358013..1358831	-	Halobacterium_salinarum_R1_uid61571	NC_010364	1448	arCOG02178	29	+	8	SIGNAL	S	-	Uncharacterized membrane protein
169236498	1358890..1359834	-	Halobacterium_salinarum_R1_uid61571	NC_010364	1449	arCOG01124	9				J	GCD2	Translation initiation factor 2B subunit, eIF-2B alpha/beta/delta family
169236499	1359877..1362294	-	Halobacterium_salinarum_R1_uid61571	NC_010364	1450	arCOG02320	2		1		N	Tar	Methyl-accepting chemotaxis protein
169236500	1362291..1363532	-	Halobacterium_salinarum_R1_uid61571	NC_010364	1451	arCOG01021	2		1		E	LivK	ABC-type branched-chain amino acid transport system, periplasmic component
===	389848051	7	Haloferax_mediterranei_ATCC_33500_uid167315	NC_017941
389848048	2548475..2548954	+	Haloferax_mediterranei_ATCC_33500_uid167315	NC_017941	2555	arCOG00839	2				K	WecD	Acetyltransferase (GNAT) family
389848049	2548993..2550285	-	Haloferax_mediterranei_ATCC_33500_uid167315	NC_017941	2556	arCOG01358	8				J	MiaB	2-methylthioadenine synthetase
389848050	2550438..2551076	-	Haloferax_mediterranei_ATCC_33500_uid167315	NC_017941	2557	arCOG04320	18				F	DeoC	Deoxyribose-phosphate aldolase
389848051	2551143..2551955	+	Haloferax_mediterranei_ATCC_33500_uid167315	NC_017941	2558	arCOG02178	29	+	8		S	-	Uncharacterized membrane protein
389848052	2552150..2553010	+	Haloferax_mediterranei_ATCC_33500_uid167315	NC_017941	2559	arCOG00014	15				G	RbsK	Sugar kinase, ribokinase family
389848053	2553197..2553709	+	Haloferax_mediterranei_ATCC_33500_uid167315	NC_017941	2560	arCOG06199	6		4		S	-	Uncharacterized protein
389848054	2553847..2554263	-	Haloferax_mediterranei_ATCC_33500_uid167315	NC_017941	2561	arCOG04662	1		2		S	-	Uncharacterized protein
===	389848269	7	Haloferax_mediterranei_ATCC_33500_uid167315	NC_017941
389848266	2759609..2759878	-	Haloferax_mediterranei_ATCC_33500_uid167315	NC_017941	2773	arCOG06438	3				S	-	Uncharacterized protein
389848267	2759973..2760776	+	Haloferax_mediterranei_ATCC_33500_uid167315	NC_017941	2774	arCOG01349	36				G	SuhB	Archaeal fructose-1,6-bisphosphatase or related enzyme of inositol monophosphatase family
389848268	2760912..2761382	+	Haloferax_mediterranei_ATCC_33500_uid167315	NC_017941	2775	arCOG01580	8				K	-	DNA-binding transcriptional regulator, Lrp family
389848269	2761498..2762637	+	Haloferax_mediterranei_ATCC_33500_uid167315	NC_017941	2776	arCOG02177	106	+	9		S	-	Uncharacterized membrane protein
389848270	2762811..2764499	-	Haloferax_mediterranei_ATCC_33500_uid167315	NC_017941	2777	arCOG02882	13				J	YcaO	Ribosomal protein S12 methylthiotransferase accessory factor YcaO
389848271	2764555..2765382	-	Haloferax_mediterranei_ATCC_33500_uid167315	NC_017941	2778	arCOG04626	14				S	-	Uncharacterized protein
389848272	2765745..2766992	+	Haloferax_mediterranei_ATCC_33500_uid167315	NC_017941	2779	arCOG00070	6				E	GlyA	Glycine/serine hydroxymethyltransferase
===	292656730	7	Haloferax_volcanii_DS2_uid46845	NC_013967
292656727	2457666..2457896	-	Haloferax_volcanii_DS2_uid46845	NC_013967	2549	-			2
292656728	2457993..2458664	-	Haloferax_volcanii_DS2_uid46845	NC_013967	2550	arCOG02881	1		5		P	ECM27	Ca2+/Na+ antiporter
292656729	2458770..2459408	-	Haloferax_volcanii_DS2_uid46845	NC_013967	2551	arCOG04320	18				F	DeoC	Deoxyribose-phosphate aldolase
292656730	2459475..2460284	+	Haloferax_volcanii_DS2_uid46845	NC_013967	2552	arCOG02178	29	+	8		S	-	Uncharacterized membrane protein
292656731	2460405..2461322	+	Haloferax_volcanii_DS2_uid46845	NC_013967	2553	arCOG00014	15				G	RbsK	Sugar kinase, ribokinase family
292656732	2461391..2461921	+	Haloferax_volcanii_DS2_uid46845	NC_013967	2554	arCOG06199	6		4		S	-	Uncharacterized protein
292656733	2462016..2462744	+	Haloferax_volcanii_DS2_uid46845	NC_013967	2555	arCOG01324	16				F	Udp	Uridine phosphorylase
===	292656972	7	Haloferax_volcanii_DS2_uid46845	NC_013967
292656969	2694411..2694680	-	Haloferax_volcanii_DS2_uid46845	NC_013967	2791	arCOG06438	3				S	-	Uncharacterized protein
292656970	2694772..2695569	+	Haloferax_volcanii_DS2_uid46845	NC_013967	2792	arCOG01349	36				G	SuhB	Archaeal fructose-1,6-bisphosphatase or related enzyme of inositol monophosphatase family
292656971	2695685..2696155	+	Haloferax_volcanii_DS2_uid46845	NC_013967	2793	arCOG01580	8				K	-	DNA-binding transcriptional regulator, Lrp family
292656972	2696290..2697408	+	Haloferax_volcanii_DS2_uid46845	NC_013967	2794	arCOG02177	106	+	9		S	-	Uncharacterized membrane protein
292656973	2697667..2699355	-	Haloferax_volcanii_DS2_uid46845	NC_013967	2795	arCOG02882	13				J	YcaO	Ribosomal protein S12 methylthiotransferase accessory factor YcaO
292656974	2699406..2700233	-	Haloferax_volcanii_DS2_uid46845	NC_013967	2796	arCOG04626	14				S	-	Uncharacterized protein
292656975	2700600..2701847	+	Haloferax_volcanii_DS2_uid46845	NC_013967	2797	arCOG00070	6				E	GlyA	Glycine/serine hydroxymethyltransferase
===	313124982	7	Halogeometricum_borinquense_DSM_11551_uid54919	NC_014729
313124979	171229..173343	-	Halogeometricum_borinquense_DSM_11551_uid54919	NC_014729	191	arCOG04748	3				L	UvrB	Excinuclease ABC (subunit B, helicase)
313124980	173478..173747	+	Halogeometricum_borinquense_DSM_11551_uid54919	NC_014729	192	arCOG09170	1				S	-	Uncharacterized protein
313124981	174142..174759	-	Halogeometricum_borinquense_DSM_11551_uid54919	NC_014729	193	arCOG04687	3				R	-	Ferritin family protein
313124982	174874..176319	+	Halogeometricum_borinquense_DSM_11551_uid54919	NC_014729	194	arCOG01994	112	+	10		S	SpoIIM	Uncharacterized membrane protein
313124983	176402..177262	-	Halogeometricum_borinquense_DSM_11551_uid54919	NC_014729	195	arCOG02019	7				P	SseA	Rhodanese-related sulfurtransferase
313124984	177538..178323	+	Halogeometricum_borinquense_DSM_11551_uid54919	NC_014729	196	arCOG02019	7				P	SseA	Rhodanese-related sulfurtransferase
313124985	178330..179331	-	Halogeometricum_borinquense_DSM_11551_uid54919	NC_014729	197	arCOG02642	3		8		R	PerM	Predicted PurR-regulated permease PerM
===	313125738	7	Halogeometricum_borinquense_DSM_11551_uid54919	NC_014729
313125735	908981..909490	-	Halogeometricum_borinquense_DSM_11551_uid54919	NC_014729	947	arCOG06199	6		4		S	-	Uncharacterized protein
313125736	909534..910397	-	Halogeometricum_borinquense_DSM_11551_uid54919	NC_014729	948	arCOG00014	15				G	RbsK	Sugar kinase, ribokinase family
313125737	910501..910701	-	Halogeometricum_borinquense_DSM_11551_uid54919	NC_014729	949	-			1
313125738	910803..911621	-	Halogeometricum_borinquense_DSM_11551_uid54919	NC_014729	950	arCOG02178	29	+	8		S	-	Uncharacterized membrane protein
313125739	911753..912391	+	Halogeometricum_borinquense_DSM_11551_uid54919	NC_014729	951	arCOG04320	18				F	DeoC	Deoxyribose-phosphate aldolase
313125740	912532..913785	+	Halogeometricum_borinquense_DSM_11551_uid54919	NC_014729	952	arCOG01358	8				J	MiaB	2-methylthioadenine synthetase
313125741	913890..914342	-	Halogeometricum_borinquense_DSM_11551_uid54919	NC_014729	953	arCOG00839	2				K	WecD	Acetyltransferase (GNAT) family
===	313126127	7	Halogeometricum_borinquense_DSM_11551_uid54919	NC_014729
313126124	1282572..1282838	-	Halogeometricum_borinquense_DSM_11551_uid54919	NC_014729	1336	arCOG06438	3				S	-	Uncharacterized protein
313126125	1283029..1283829	+	Halogeometricum_borinquense_DSM_11551_uid54919	NC_014729	1337	arCOG01349	36				G	SuhB	Archaeal fructose-1,6-bisphosphatase or related enzyme of inositol monophosphatase family
313126126	1283887..1284336	+	Halogeometricum_borinquense_DSM_11551_uid54919	NC_014729	1338	arCOG01580	8				K	-	DNA-binding transcriptional regulator, Lrp family
313126127	1284466..1285605	+	Halogeometricum_borinquense_DSM_11551_uid54919	NC_014729	1339	arCOG02177	106	+	9		S	-	Uncharacterized membrane protein
313126128	1285766..1287475	-	Halogeometricum_borinquense_DSM_11551_uid54919	NC_014729	1340	arCOG02882	13				J	YcaO	Ribosomal protein S12 methylthiotransferase accessory factor YcaO
313126129	1287559..1288383	-	Halogeometricum_borinquense_DSM_11551_uid54919	NC_014729	1341	arCOG04626	14				S	-	Uncharacterized protein
313126130	1288890..1290860	-	Halogeometricum_borinquense_DSM_11551_uid54919	NC_014729	1342	arCOG06229	7				S	-	Uncharacterized protein
===	257387574	7	Halomicrobium_mukohataei_DSM_12286_uid59107	NC_013202
257387571	1448773..1448946	-	Halomicrobium_mukohataei_DSM_12286_uid59107	NC_013202	1486	arCOG11388	1				S	-	Uncharacterized protein
257387572	1449074..1449883	-	Halomicrobium_mukohataei_DSM_12286_uid59107	NC_013202	1487	arCOG01259	1				I	FabG	Short-chain alcohol dehydrogenase
257387573	1449880..1450527	-	Halomicrobium_mukohataei_DSM_12286_uid59107	NC_013202	1488	arCOG04320	18				F	DeoC	Deoxyribose-phosphate aldolase
257387574	1450652..1451485	+	Halomicrobium_mukohataei_DSM_12286_uid59107	NC_013202	1489	arCOG02178	29	+	8		S	-	Uncharacterized membrane protein
257387575	1451680..1451856	-	Halomicrobium_mukohataei_DSM_12286_uid59107	NC_013202	1490	-
257387576	1451944..1452669	+	Halomicrobium_mukohataei_DSM_12286_uid59107	NC_013202	1491	arCOG01324	16				F	Udp	Uridine phosphorylase
257387577	1452707..1454170	+	Halomicrobium_mukohataei_DSM_12286_uid59107	NC_013202	1492	arCOG04780	8		4		T	UspA	Nucleotide-binding protein, UspA family
===	257388268	7	Halomicrobium_mukohataei_DSM_12286_uid59107	NC_013202
257388265	2131729..2132547	+	Halomicrobium_mukohataei_DSM_12286_uid59107	NC_013202	2180	arCOG04626	14				S	-	Uncharacterized protein
257388266	2132581..2134314	+	Halomicrobium_mukohataei_DSM_12286_uid59107	NC_013202	2181	arCOG02882	13				J	YcaO	Ribosomal protein S12 methylthiotransferase accessory factor YcaO
257388267	2134421..2135737	+	Halomicrobium_mukohataei_DSM_12286_uid59107	NC_013202	2182	arCOG00381	1		9	SIGNAL	K	-	Predicted membrane-associated trancriptional regulator
257388268	2135734..2136900	-	Halomicrobium_mukohataei_DSM_12286_uid59107	NC_013202	2183	arCOG02177	106	+	9		S	-	Uncharacterized membrane protein
257388269	2136984..2137826	-	Halomicrobium_mukohataei_DSM_12286_uid59107	NC_013202	2184	arCOG01349	36				G	SuhB	Archaeal fructose-1,6-bisphosphatase or related enzyme of inositol monophosphatase family
257388270	2137885..2138082	-	Halomicrobium_mukohataei_DSM_12286_uid59107	NC_013202	2185	arCOG09056	4				S	-	Uncharacterized protein
257388271	2138540..2138830	+	Halomicrobium_mukohataei_DSM_12286_uid59107	NC_013202	2186	-			1
===	336252310	7	Halopiger_xanaduensis_SH_6_uid68105	NC_015666
336252307	198378..198560	+	Halopiger_xanaduensis_SH_6_uid68105	NC_015666	211	arCOG10754	4				S	-	Zinc finger protein
336252308	198913..200481	+	Halopiger_xanaduensis_SH_6_uid68105	NC_015666	212	arCOG06405	2		7		F	-	HTTM domain containing membrane enzyme
336252309	200561..201394	+	Halopiger_xanaduensis_SH_6_uid68105	NC_015666	213	arCOG01349	36				G	SuhB	Archaeal fructose-1,6-bisphosphatase or related enzyme of inositol monophosphatase family
336252310	201476..202603	+	Halopiger_xanaduensis_SH_6_uid68105	NC_015666	214	arCOG02177	106	+	9		S	-	Uncharacterized membrane protein
336252311	202935..205304	+	Halopiger_xanaduensis_SH_6_uid68105	NC_015666	215	arCOG00009	5		12		E	PotE	Amino acid transporter
336252312	205505..207814	+	Halopiger_xanaduensis_SH_6_uid68105	NC_015666	216	arCOG00009	5		13		E	PotE	Amino acid transporter
336252313	207930..209228	+	Halopiger_xanaduensis_SH_6_uid68105	NC_015666	217	-
===	336252668	7	Halopiger_xanaduensis_SH_6_uid68105	NC_015666
336252665	582801..583511	+	Halopiger_xanaduensis_SH_6_uid68105	NC_015666	569	arCOG01171	6				T	RAD55	RecA-superfamily ATPase implicated in signal transduction
336252666	583513..583956	+	Halopiger_xanaduensis_SH_6_uid68105	NC_015666	570	arCOG06348	1				S	-	Uncharacterized protein
336252667	584088..584438	-	Halopiger_xanaduensis_SH_6_uid68105	NC_015666	571	arCOG10296	1		2		S	-	Uncharacterized protein
336252668	584450..585541	-	Halopiger_xanaduensis_SH_6_uid68105	NC_015666	572	arCOG01994	112	+	7		S	SpoIIM	Uncharacterized membrane protein
336252669	585715..587019	+	Halopiger_xanaduensis_SH_6_uid68105	NC_015666	573	arCOG00695	5				F	SsnA	Cytosine deaminase or related metal-dependent hydrolase
336252670	587180..587983	+	Halopiger_xanaduensis_SH_6_uid68105	NC_015666	574	arCOG06339	4		1	SIGNAL	S	-	Cell surface protein
336252671	588343..589644	+	Halopiger_xanaduensis_SH_6_uid68105	NC_015666	575	arCOG04137	3				H	SAM1	S-adenosylhomocysteine hydrolase
===	336253085	7	Halopiger_xanaduensis_SH_6_uid68105	NC_015666
336253082	995594..995911	-	Halopiger_xanaduensis_SH_6_uid68105	NC_015666	986	arCOG03828	5				K	-	Predicted trancriptional regulator, ArsR family
336253083	996035..996688	-	Halopiger_xanaduensis_SH_6_uid68105	NC_015666	987	arCOG04320	18				F	DeoC	Deoxyribose-phosphate aldolase
336253084	996760..997806	+	Halopiger_xanaduensis_SH_6_uid68105	NC_015666	988	arCOG01124	9				J	GCD2	Translation initiation factor 2B subunit, eIF-2B alpha/beta/delta family
336253085	997901..998722	+	Halopiger_xanaduensis_SH_6_uid68105	NC_015666	989	arCOG02178	29	+	8		S	-	Uncharacterized membrane protein
336253086	998762..999652	+	Halopiger_xanaduensis_SH_6_uid68105	NC_015666	990	arCOG00014	15				G	RbsK	Sugar kinase, ribokinase family
336253087	999787..1000086	+	Halopiger_xanaduensis_SH_6_uid68105	NC_015666	991	arCOG08928	8				S	-	Uncharacterized protein
336253088	1000282..1001010	+	Halopiger_xanaduensis_SH_6_uid68105	NC_015666	992	arCOG01324	16				F	Udp	Uridine phosphorylase
===	336253408	7	Halopiger_xanaduensis_SH_6_uid68105	NC_015666
336253405	1330466..1330954	-	Halopiger_xanaduensis_SH_6_uid68105	NC_015666	1309	arCOG01075	2				F	-	NUDIX family hydrolase
336253406	1331053..1332228	-	Halopiger_xanaduensis_SH_6_uid68105	NC_015666	1310	arCOG01434	15				E	ThrC	Threonine synthase and cysteate synthase
336253407	1332230..1333189	-	Halopiger_xanaduensis_SH_6_uid68105	NC_015666	1311	arCOG02890	6				R	-	Predicted deacylase
336253408	1333301..1334545	-	Halopiger_xanaduensis_SH_6_uid68105	NC_015666	1312	arCOG01994	112	+	9	SIGNAL	S	SpoIIM	Uncharacterized membrane protein
336253409	1334960..1336189	+	Halopiger_xanaduensis_SH_6_uid68105	NC_015666	1313	arCOG00517	3				R	-	Rhodanese Homology Domain fused to Zn-dependent hydrolase of beta-lactamase superfamily
336253410	1336449..1337939	-	Halopiger_xanaduensis_SH_6_uid68105	NC_015666	1314	arCOG01252	1				C	PutA	Lactaldehyde dehydrogenase, Succinate semialdehyde dehydrogenase or other NAD-dependent aldehyde dehydrogenase
336253411	1338113..1338502	-	Halopiger_xanaduensis_SH_6_uid68105	NC_015666	1315	arCOG03106	4				R	-	Ketosteroid isomerase-related protein
===	385804182	7	Haloquadratum_walsbyi_C23_uid162019	NC_017459
385804179	2185797..2187044	-	Haloquadratum_walsbyi_C23_uid162019	NC_017459	1745	arCOG00070	6				E	GlyA	Glycine/serine hydroxymethyltransferase
385804180	2187430..2188254	+	Haloquadratum_walsbyi_C23_uid162019	NC_017459	1746	arCOG04626	14				S	-	Uncharacterized protein
385804181	2188378..2190171	+	Haloquadratum_walsbyi_C23_uid162019	NC_017459	1747	arCOG02882	13				J	YcaO	Ribosomal protein S12 methylthiotransferase accessory factor YcaO
385804182	2190271..2191410	-	Haloquadratum_walsbyi_C23_uid162019	NC_017459	1748	arCOG02177	106	+	9		S	-	Uncharacterized membrane protein
385804183	2191641..2192450	-	Haloquadratum_walsbyi_C23_uid162019	NC_017459	1749	arCOG01349	36				G	SuhB	Archaeal fructose-1,6-bisphosphatase or related enzyme of inositol monophosphatase family
385804184	2192437..2192877	-	Haloquadratum_walsbyi_C23_uid162019	NC_017459	1750	arCOG02053	2				T	UspA	Nucleotide-binding protein, UspA family
385804185	2193018..2193377	+	Haloquadratum_walsbyi_C23_uid162019	NC_017459	1751	arCOG04373	2				S	-	Uncharacterized protein YqgV, UPF0045/DUF77 family
===	385804691	7	Haloquadratum_walsbyi_C23_uid162019	NC_017459
385804688	2742346..2743083	-	Haloquadratum_walsbyi_C23_uid162019	NC_017459	2226	arCOG01324	16				F	Udp	Uridine phosphorylase
385804689	2744144..2745343	+	Haloquadratum_walsbyi_C23_uid162019	NC_017459	2227	arCOG01622	2				R	MviM	Predicted dehydrogenase
385804690	2745506..2746897	+	Haloquadratum_walsbyi_C23_uid162019	NC_017459	2228	arCOG02789	2				P	-	Arylsulfatase A or related enzyme
385804691	2746905..2747714	-	Haloquadratum_walsbyi_C23_uid162019	NC_017459	2229	arCOG02178	29	+	7		S	-	Uncharacterized membrane protein
385804692	2748519..2749178	+	Haloquadratum_walsbyi_C23_uid162019	NC_017459	2230	arCOG04320	18				F	DeoC	Deoxyribose-phosphate aldolase
385804693	2749298..2750239	-	Haloquadratum_walsbyi_C23_uid162019	NC_017459	2231	arCOG01474	2		4		P	MMT1	Predicted Co/Zn/Cd cation transporter
385804694	2750770..2751441	-	Haloquadratum_walsbyi_C23_uid162019	NC_017459	2232	arCOG00419	7				F	Hit	HIT family hydrolase
===	385805033	7	Haloquadratum_walsbyi_C23_uid162019	NC_017459
385805030	3133892..3135994	-	Haloquadratum_walsbyi_C23_uid162019	NC_017459	2558	arCOG04748	3				L	UvrB	Excinuclease ABC (subunit B, helicase)
385805031	3136438..3136731	+	Haloquadratum_walsbyi_C23_uid162019	NC_017459	2559	arCOG12191	2				S	-	Uncharacterized protein
385805032	3136801..3137460	-	Haloquadratum_walsbyi_C23_uid162019	NC_017459	2560	arCOG04687	3				R	-	Ferritin family protein
385805033	3137668..3139203	+	Haloquadratum_walsbyi_C23_uid162019	NC_017459	2561	arCOG01994	112	+	11		S	SpoIIM	Uncharacterized membrane protein
385805034	3139293..3140159	-	Haloquadratum_walsbyi_C23_uid162019	NC_017459	2562	arCOG02019	7				P	SseA	Rhodanese-related sulfurtransferase
385805035	3140414..3141358	+	Haloquadratum_walsbyi_C23_uid162019	NC_017459	2563	arCOG02019	7				P	SseA	Rhodanese-related sulfurtransferase
385805037	3142654..3142803	-	Haloquadratum_walsbyi_C23_uid162019	NC_017459	2564	arCOG08100	2				S	-	Uncharacterized protein
===	110668693	7	Haloquadratum_walsbyi_DSM_16790_uid58673	NC_008212
110668690	2095993..2097240	-	Haloquadratum_walsbyi_DSM_16790_uid58673	NC_008212	1713	arCOG00070	6				E	GlyA	Glycine/serine hydroxymethyltransferase
110668691	2097630..2098454	+	Haloquadratum_walsbyi_DSM_16790_uid58673	NC_008212	1714	arCOG04626	14				S	-	Uncharacterized protein
110668692	2098502..2100295	+	Haloquadratum_walsbyi_DSM_16790_uid58673	NC_008212	1715	arCOG02882	13				J	YcaO	Ribosomal protein S12 methylthiotransferase accessory factor YcaO
110668693	2100441..2101586	-	Haloquadratum_walsbyi_DSM_16790_uid58673	NC_008212	1716	arCOG02177	106	+	9		S	-	Uncharacterized membrane protein
110668694	2101811..2102620	-	Haloquadratum_walsbyi_DSM_16790_uid58673	NC_008212	1717	arCOG01349	36				G	SuhB	Archaeal fructose-1,6-bisphosphatase or related enzyme of inositol monophosphatase family
110668695	2102607..2103047	-	Haloquadratum_walsbyi_DSM_16790_uid58673	NC_008212	1718	arCOG02053	2				T	UspA	Nucleotide-binding protein, UspA family
110668696	2103188..2103547	+	Haloquadratum_walsbyi_DSM_16790_uid58673	NC_008212	1719	arCOG04373	2				S	-	Uncharacterized protein YqgV, UPF0045/DUF77 family
===	110669088	7	Haloquadratum_walsbyi_DSM_16790_uid58673	NC_008212
110669085	2531746..2532483	-	Haloquadratum_walsbyi_DSM_16790_uid58673	NC_008212	2107	arCOG01324	16				F	Udp	Uridine phosphorylase
110669086	2533498..2534763	+	Haloquadratum_walsbyi_DSM_16790_uid58673	NC_008212	2108	arCOG01622	2				R	MviM	Predicted dehydrogenase
110669087	2534925..2536316	+	Haloquadratum_walsbyi_DSM_16790_uid58673	NC_008212	2109	arCOG02789	2				P	-	Arylsulfatase A or related enzyme
110669088	2536324..2537133	-	Haloquadratum_walsbyi_DSM_16790_uid58673	NC_008212	2110	arCOG02178	29	+	8		S	-	Uncharacterized membrane protein
110669089	2537409..2538068	+	Haloquadratum_walsbyi_DSM_16790_uid58673	NC_008212	2111	arCOG04320	18				F	DeoC	Deoxyribose-phosphate aldolase
110669090	2538188..2539129	-	Haloquadratum_walsbyi_DSM_16790_uid58673	NC_008212	2112	arCOG01474	2		4		P	MMT1	Predicted Co/Zn/Cd cation transporter
110669091	2539662..2540333	-	Haloquadratum_walsbyi_DSM_16790_uid58673	NC_008212	2113	arCOG00419	7				F	Hit	HIT family hydrolase
===	110669577	7	Haloquadratum_walsbyi_DSM_16790_uid58673	NC_008212
110669574	3117529..3119631	-	Haloquadratum_walsbyi_DSM_16790_uid58673	NC_008212	2595	arCOG04748	3				L	UvrB	Excinuclease ABC (subunit B, helicase)
110669575	3119967..3120260	+	Haloquadratum_walsbyi_DSM_16790_uid58673	NC_008212	2596	arCOG12191	2				S	-	Uncharacterized protein
110669576	3120330..3120989	-	Haloquadratum_walsbyi_DSM_16790_uid58673	NC_008212	2597	arCOG04687	3				R	-	Ferritin family protein
110669577	3121197..3122732	+	Haloquadratum_walsbyi_DSM_16790_uid58673	NC_008212	2598	arCOG01994	112	+	11		S	SpoIIM	Uncharacterized membrane protein
110669578	3122821..3123726	-	Haloquadratum_walsbyi_DSM_16790_uid58673	NC_008212	2599	arCOG02019	7				P	SseA	Rhodanese-related sulfurtransferase
110669579	3123942..3124886	+	Haloquadratum_walsbyi_DSM_16790_uid58673	NC_008212	2600	arCOG02019	7				P	SseA	Rhodanese-related sulfurtransferase
110669580	3126566..3126709	-	Haloquadratum_walsbyi_DSM_16790_uid58673	NC_008212	2601	arCOG08100	2				S	-	Uncharacterized protein
===	529076708	7	Halorhabdus_tiamatea_SARL4B_uid214082	NC_021921
529076705	244496..245725	-	Halorhabdus_tiamatea_SARL4B_uid214082	NC_021921	245	arCOG07570	3		3		P	TrkA	TrkA, K+ transport system, NAD-binding component
529076706	245837..247015	+	Halorhabdus_tiamatea_SARL4B_uid214082	NC_021921	246	arCOG01958	5		6		P	Kch	Kef-type K+ transport system, predicted NAD-binding component
529076707	247054..248577	-	Halorhabdus_tiamatea_SARL4B_uid214082	NC_021921	247	arCOG04780	8		5		T	UspA	Nucleotide-binding protein, UspA family
529076708	248643..249482	-	Halorhabdus_tiamatea_SARL4B_uid214082	NC_021921	248	arCOG02178	29	+	8		S	-	Uncharacterized membrane protein
529076709	249572..251689	-	Halorhabdus_tiamatea_SARL4B_uid214082	NC_021921	249	arCOG10293	1		2	SIGNAL	S	-	Uncharacterized protein
529076710	251840..253114	+	Halorhabdus_tiamatea_SARL4B_uid214082	NC_021921	250	arCOG01358	8				J	MiaB	2-methylthioadenine synthetase
529076711	253115..253966	-	Halorhabdus_tiamatea_SARL4B_uid214082	NC_021921	251	arCOG01728	2				R	Mho1	Predicted class III extradiol dioxygenase, MEMO1 family
===	529078973	7	Halorhabdus_tiamatea_SARL4B_uid214082	NC_021921
529078970	2562849..2563631	+	Halorhabdus_tiamatea_SARL4B_uid214082	NC_021921	2510	arCOG01619	2				R	ARA1	Aldo/keto reductase, related to diketogulonate reductase
529078971	2563719..2564456	+	Halorhabdus_tiamatea_SARL4B_uid214082	NC_021921	2511	arCOG06368	2		5		S	-	Uncharacterized protein
529078972	2564490..2565245	-	Halorhabdus_tiamatea_SARL4B_uid214082	NC_021921	2512	arCOG04770	2				I	CaiC	Acyl-CoA synthetase (AMP-forming)/AMP-acid ligase II
529078973	2565360..2566511	+	Halorhabdus_tiamatea_SARL4B_uid214082	NC_021921	2513	arCOG02177	106	+	8		S	-	Uncharacterized membrane protein
529078974	2566538..2568250	-	Halorhabdus_tiamatea_SARL4B_uid214082	NC_021921	2514	arCOG02882	13				J	YcaO	Ribosomal protein S12 methylthiotransferase accessory factor YcaO
529078975	2568288..2569106	-	Halorhabdus_tiamatea_SARL4B_uid214082	NC_021921	2515	arCOG04626	14				S	-	Uncharacterized protein
529078976	2569261..2570508	+	Halorhabdus_tiamatea_SARL4B_uid214082	NC_021921	2516	arCOG00070	6				E	GlyA	Glycine/serine hydroxymethyltransferase
===	257054011	7	Halorhabdus_utahensis_DSM_12940_uid59189	NC_013158
257054008	3035158..3036408	-	Halorhabdus_utahensis_DSM_12940_uid59189	NC_013158	2918	arCOG00070	6				E	GlyA	Glycine/serine hydroxymethyltransferase
257054009	3036568..3037386	+	Halorhabdus_utahensis_DSM_12940_uid59189	NC_013158	2919	arCOG04626	14				S	-	Uncharacterized protein
257054010	3037424..3039136	+	Halorhabdus_utahensis_DSM_12940_uid59189	NC_013158	2920	arCOG02882	13				J	YcaO	Ribosomal protein S12 methylthiotransferase accessory factor YcaO
257054011	3039171..3040322	-	Halorhabdus_utahensis_DSM_12940_uid59189	NC_013158	2921	arCOG02177	106	+	9		S	-	Uncharacterized membrane protein
257054012	3040435..3041190	+	Halorhabdus_utahensis_DSM_12940_uid59189	NC_013158	2922	arCOG04770	2				I	CaiC	Acyl-CoA synthetase (AMP-forming)/AMP-acid ligase II
257054013	3041211..3041948	-	Halorhabdus_utahensis_DSM_12940_uid59189	NC_013158	2923	arCOG06368	2		5		S	-	Uncharacterized protein
257054014	3042010..3042831	-	Halorhabdus_utahensis_DSM_12940_uid59189	NC_013158	2924	arCOG01619	2				R	ARA1	Aldo/keto reductase, related to diketogulonate reductase
===	257054058	7	Halorhabdus_utahensis_DSM_12940_uid59189	NC_013158
257054055	3081708..3082559	+	Halorhabdus_utahensis_DSM_12940_uid59189	NC_013158	2965	arCOG01728	2				R	Mho1	Predicted class III extradiol dioxygenase, MEMO1 family
257054056	3082560..3083834	-	Halorhabdus_utahensis_DSM_12940_uid59189	NC_013158	2966	arCOG01358	8				J	MiaB	2-methylthioadenine synthetase
257054057	3083985..3086036	+	Halorhabdus_utahensis_DSM_12940_uid59189	NC_013158	2967	arCOG10180	1		2	SIGNAL	M	-	S-layer-forming halobacterial major cell surface glycoprotein
257054058	3086300..3087142	+	Halorhabdus_utahensis_DSM_12940_uid59189	NC_013158	2968	arCOG02178	29	+	8		S	-	Uncharacterized membrane protein
257054059	3087260..3088789	+	Halorhabdus_utahensis_DSM_12940_uid59189	NC_013158	2969	arCOG04780	8		5		T	UspA	Nucleotide-binding protein, UspA family
257054060	3088834..3090000	-	Halorhabdus_utahensis_DSM_12940_uid59189	NC_013158	2970	arCOG01958	5		6		P	Kch	Kef-type K+ transport system, predicted NAD-binding component
257054061	3090067..3091347	+	Halorhabdus_utahensis_DSM_12940_uid59189	NC_013158	2971	arCOG07570	3		3		P	TrkA	TrkA, K+ transport system, NAD-binding component
===	222478783	7	Halorubrum_lacusprofundi_ATCC_49239_uid58807	NC_012029
222478780	364997..365629	-	Halorubrum_lacusprofundi_ATCC_49239_uid58807	NC_012029	341	arCOG00976	1				O	Pcm	Protein-L-isoaspartate carboxylmethyltransferase
222478781	365714..366139	-	Halorubrum_lacusprofundi_ATCC_49239_uid58807	NC_012029	342	arCOG01832	4				O	IbpA	Molecular chaperone (HSP20 family)
222478782	366252..366806	-	Halorubrum_lacusprofundi_ATCC_49239_uid58807	NC_012029	343	arCOG01832	4				O	IbpA	Molecular chaperone (HSP20 family)
222478783	366926..368512	-	Halorubrum_lacusprofundi_ATCC_49239_uid58807	NC_012029	344	arCOG01994	112	+	11		S	SpoIIM	Uncharacterized membrane protein
222478784	368485..368640	-	Halorubrum_lacusprofundi_ATCC_49239_uid58807	NC_012029	345	-			1
222478785	368901..369395	+	Halorubrum_lacusprofundi_ATCC_49239_uid58807	NC_012029	346	arCOG05099	1				R	YtfP	Uncharacterized protein YtfP, gamma-glutamylcyclotransferase (GGCT)/AIG2-like family
222478786	369667..370878	+	Halorubrum_lacusprofundi_ATCC_49239_uid58807	NC_012029	347	arCOG01431	2				E	IlvA	Threonine dehydratase
===	222479605	7	Halorubrum_lacusprofundi_ATCC_49239_uid58807	NC_012029
222479602	1181598..1182566	-	Halorubrum_lacusprofundi_ATCC_49239_uid58807	NC_012029	1163	arCOG00480	1		6		H	MenA	1,4-dihydroxy-2-naphthoate octaprenyltransferase
222479603	1182659..1183201	+	Halorubrum_lacusprofundi_ATCC_49239_uid58807	NC_012029	1164	arCOG08934	1				P	-	Alkylhydroperoxidase family enzyme
222479604	1183315..1183602	+	Halorubrum_lacusprofundi_ATCC_49239_uid58807	NC_012029	1165	arCOG04602	1				S	-	Uncharacterized protein
222479605	1183618..1184772	-	Halorubrum_lacusprofundi_ATCC_49239_uid58807	NC_012029	1166	arCOG02177	106	+	9		S	-	Uncharacterized membrane protein
222479606	1184864..1185313	-	Halorubrum_lacusprofundi_ATCC_49239_uid58807	NC_012029	1167	arCOG01580	8				K	-	DNA-binding transcriptional regulator, Lrp family
222479607	1185371..1186174	-	Halorubrum_lacusprofundi_ATCC_49239_uid58807	NC_012029	1168	arCOG04262	1				H	-	Phosphopantothenate synthetase
222479608	1186297..1186533	+	Halorubrum_lacusprofundi_ATCC_49239_uid58807	NC_012029	1169	arCOG08122	1				S	-	Uncharacterized protein
===	222480342	7	Halorubrum_lacusprofundi_ATCC_49239_uid58807	NC_012029
222480339	1931093..1931389	+	Halorubrum_lacusprofundi_ATCC_49239_uid58807	NC_012029	1900	arCOG03828	5				K	-	Predicted trancriptional regulator, ArsR family
222480340	1931508..1932428	+	Halorubrum_lacusprofundi_ATCC_49239_uid58807	NC_012029	1901	arCOG03416	1				L	Dam	Site-specific DNA methylase
222480341	1932529..1932978	+	Halorubrum_lacusprofundi_ATCC_49239_uid58807	NC_012029	1902	arCOG04802	1				T	UspA	Nucleotide-binding protein, UspA family
222480342	1932978..1933793	+	Halorubrum_lacusprofundi_ATCC_49239_uid58807	NC_012029	1903	arCOG02178	29	+	8		S	-	Uncharacterized membrane protein
222480343	1933830..1934312	-	Halorubrum_lacusprofundi_ATCC_49239_uid58807	NC_012029	1904	arCOG06208	1		4		S	-	Uncharacterized membrane protein, DUF456 family
222480344	1934451..1935032	-	Halorubrum_lacusprofundi_ATCC_49239_uid58807	NC_012029	1905	arCOG04411	10				S	-	Uncharacterized protein
222480345	1935117..1935974	-	Halorubrum_lacusprofundi_ATCC_49239_uid58807	NC_012029	1906	arCOG00893	2				R	-	Predicted metal-dependent hydrolase (urease superfamily)
===	284163439	7	Haloterrigena_turkmenica_DSM_5511_uid43501	NC_013743
284163436	150628..150825	-	Haloterrigena_turkmenica_DSM_5511_uid43501	NC_013743	141	arCOG02764	1				P	CopZ	Copper-ion-binding protein
284163437	150953..151543	+	Haloterrigena_turkmenica_DSM_5511_uid43501	NC_013743	142	arCOG01585	3				P	-	DNA-binding transcriptional regulator, Lrp family
284163438	151628..154243	+	Haloterrigena_turkmenica_DSM_5511_uid43501	NC_013743	143	arCOG01576	9		8		P	ZntA	Cation transport ATPase
284163439	154780..155769	-	Haloterrigena_turkmenica_DSM_5511_uid43501	NC_013743	144	arCOG01994	112	+	7		S	SpoIIM	Uncharacterized membrane protein
284163440	155886..157184	+	Haloterrigena_turkmenica_DSM_5511_uid43501	NC_013743	145	arCOG00695	5				F	SsnA	Cytosine deaminase or related metal-dependent hydrolase
284163441	157344..158372	+	Haloterrigena_turkmenica_DSM_5511_uid43501	NC_013743	146	arCOG06339	4		1	SIGNAL	S	-	Cell surface protein
284163442	158668..159957	+	Haloterrigena_turkmenica_DSM_5511_uid43501	NC_013743	147	arCOG04137	3				H	SAM1	S-adenosylhomocysteine hydrolase
===	284163862	7	Haloterrigena_turkmenica_DSM_5511_uid43501	NC_013743
284163859	597989..598717	-	Haloterrigena_turkmenica_DSM_5511_uid43501	NC_013743	564	arCOG01324	16				F	Udp	Uridine phosphorylase
284163860	598863..599165	-	Haloterrigena_turkmenica_DSM_5511_uid43501	NC_013743	565	arCOG08928	8				S	-	Uncharacterized protein
284163861	599287..600174	-	Haloterrigena_turkmenica_DSM_5511_uid43501	NC_013743	566	arCOG00014	15				G	RbsK	Sugar kinase, ribokinase family
284163862	600213..601034	-	Haloterrigena_turkmenica_DSM_5511_uid43501	NC_013743	567	arCOG02178	29	+	8		S	-	Uncharacterized membrane protein
284163863	601155..602138	-	Haloterrigena_turkmenica_DSM_5511_uid43501	NC_013743	568	arCOG01124	9				J	GCD2	Translation initiation factor 2B subunit, eIF-2B alpha/beta/delta family
284163864	602212..602847	+	Haloterrigena_turkmenica_DSM_5511_uid43501	NC_013743	569	arCOG04320	18				F	DeoC	Deoxyribose-phosphate aldolase
284163865	602939..604339	+	Haloterrigena_turkmenica_DSM_5511_uid43501	NC_013743	570	arCOG04780	8		4		T	UspA	Nucleotide-binding protein, UspA family
===	284165352	7	Haloterrigena_turkmenica_DSM_5511_uid43501	NC_013743
284165349	2138218..2139372	-	Haloterrigena_turkmenica_DSM_5511_uid43501	NC_013743	2054	arCOG00130	10		9		G	-	MFS family permease
284165350	2139493..2140059	+	Haloterrigena_turkmenica_DSM_5511_uid43501	NC_013743	2055	arCOG04225	1				J	YmdB	O-acetyl-ADP-ribose deacetylase (regulator of RNase III), contains Macro domain
284165351	2140142..2140954	+	Haloterrigena_turkmenica_DSM_5511_uid43501	NC_013743	2056	arCOG01349	36				G	SuhB	Archaeal fructose-1,6-bisphosphatase or related enzyme of inositol monophosphatase family
284165352	2141030..2142154	+	Haloterrigena_turkmenica_DSM_5511_uid43501	NC_013743	2057	arCOG02177	106	+	9		S	-	Uncharacterized membrane protein
284165353	2142242..2143186	+	Haloterrigena_turkmenica_DSM_5511_uid43501	NC_013743	2058	arCOG02491	1				S	-	WD40 repeats containing protein
284165354	2143470..2144225	-	Haloterrigena_turkmenica_DSM_5511_uid43501	NC_013743	2059	-			6
284165355	2144212..2145051	-	Haloterrigena_turkmenica_DSM_5511_uid43501	NC_013743	2060	-			5
===	284166425	7	Haloterrigena_turkmenica_DSM_5511_uid43501	NC_013743
284166422	3250363..3250734	+	Haloterrigena_turkmenica_DSM_5511_uid43501	NC_013743	3127	arCOG03106	4				R	-	Ketosteroid isomerase-related protein
284166423	3250793..3250966	-	Haloterrigena_turkmenica_DSM_5511_uid43501	NC_013743	3128	arCOG04502	1				V	-	PIN domain containing protein
284166424	3251170..3252435	-	Haloterrigena_turkmenica_DSM_5511_uid43501	NC_013743	3129	arCOG00517	3				R	-	Rhodanese Homology Domain fused to Zn-dependent hydrolase of beta-lactamase superfamily
284166425	3252595..3254124	+	Haloterrigena_turkmenica_DSM_5511_uid43501	NC_013743	3130	arCOG01994	112	+	9		S	SpoIIM	Uncharacterized membrane protein
284166426	3254204..3255592	-	Haloterrigena_turkmenica_DSM_5511_uid43501	NC_013743	3131	arCOG00130	10		12		G	-	MFS family permease
284166427	3255754..3256713	+	Haloterrigena_turkmenica_DSM_5511_uid43501	NC_013743	3132	arCOG02890	6				R	-	Predicted deacylase
284166428	3256715..3257875	+	Haloterrigena_turkmenica_DSM_5511_uid43501	NC_013743	3133	arCOG01434	15				E	ThrC	Threonine synthase and cysteate synthase
===	433637815	7	Halovivax_ruber_XH_70_uid184819	NC_019964
433637812	850134..851693	-	Halovivax_ruber_XH_70_uid184819	NC_019964	784	arCOG02347	1				T	-	PAS domain
433637813	851937..853835	+	Halovivax_ruber_XH_70_uid184819	NC_019964	785	arCOG00429	1				L	-	Archaea-specific RecJ-like exonuclease, contains DnaJ-type Zn finger domain
433637814	853882..854523	-	Halovivax_ruber_XH_70_uid184819	NC_019964	786	arCOG04320	18				F	DeoC	Deoxyribose-phosphate aldolase
433637815	854717..855547	+	Halovivax_ruber_XH_70_uid184819	NC_019964	787	arCOG02178	29	+	8		S	-	Uncharacterized membrane protein
433637816	855673..856557	+	Halovivax_ruber_XH_70_uid184819	NC_019964	788	arCOG00014	15				G	RbsK	Sugar kinase, ribokinase family
433637817	856705..857019	+	Halovivax_ruber_XH_70_uid184819	NC_019964	789	arCOG08928	8				S	-	Uncharacterized protein
433637818	857144..858331	+	Halovivax_ruber_XH_70_uid184819	NC_019964	790	arCOG01958	5		6		P	Kch	Kef-type K+ transport system, predicted NAD-binding component
===	433638413	7	Halovivax_ruber_XH_70_uid184819	NC_019964
433638410	1475866..1476969	-	Halovivax_ruber_XH_70_uid184819	NC_019964	1382	arCOG02722	1				H	-	Glutamate-cysteine ligase family 2(GCS2)
433638411	1477116..1477754	-	Halovivax_ruber_XH_70_uid184819	NC_019964	1383	arCOG00078	3				J	NOP1	Fibrillarin-like rRNA methylase
433638412	1477747..1478613	-	Halovivax_ruber_XH_70_uid184819	NC_019964	1384	arCOG01923	5				J	SIK1	RNA processing factor Prp31, contains Nop domain
433638413	1478778..1479902	-	Halovivax_ruber_XH_70_uid184819	NC_019964	1385	arCOG02177	106	+	8		S	-	Uncharacterized membrane protein
433638414	1479987..1480805	-	Halovivax_ruber_XH_70_uid184819	NC_019964	1386	arCOG01349	36				G	SuhB	Archaeal fructose-1,6-bisphosphatase or related enzyme of inositol monophosphatase family
433638415	1481078..1483888	+	Halovivax_ruber_XH_70_uid184819	NC_019964	1387	arCOG11394	1				E	-	Carboxypeptidase, peptidase M14 family
433638416	1484394..1484903	+	Halovivax_ruber_XH_70_uid184819	NC_019964	1388	arCOG04628	4				R	-	Predicted metal-dependent hydrolase
===	433639517	7	Halovivax_ruber_XH_70_uid184819	NC_019964
433639514	2583070..2584326	+	Halovivax_ruber_XH_70_uid184819	NC_019964	2486	arCOG08110	1		7	SIGNAL	S	-	Uncharacterized protein
433639515	2584366..2584608	-	Halovivax_ruber_XH_70_uid184819	NC_019964	2487	arCOG06361	1		2		S	-	Uncharacterized protein
433639516	2584692..2585840	-	Halovivax_ruber_XH_70_uid184819	NC_019964	2488	arCOG04237	1				C	GltA	Citrate synthase
433639517	2586010..2587494	+	Halovivax_ruber_XH_70_uid184819	NC_019964	2489	arCOG01994	112	+	10		S	SpoIIM	Uncharacterized membrane protein
433639518	2587568..2588965	-	Halovivax_ruber_XH_70_uid184819	NC_019964	2490	arCOG00130	10		12		G	-	MFS family permease
433639519	2589032..2590117	+	Halovivax_ruber_XH_70_uid184819	NC_019964	2491	arCOG02890	6				R	-	Predicted deacylase
433639520	2590117..2591328	+	Halovivax_ruber_XH_70_uid184819	NC_019964	2492	arCOG01434	15				E	ThrC	Threonine synthase and cysteate synthase
===	124028119	7	Hyperthermus_butylicus_DSM_5456_uid57755	NC_008818
124028116	1264516..1265103	-	Hyperthermus_butylicus_DSM_5456_uid57755	NC_008818	1210	arCOG04265	1				R	-	C4-type Zn-finger protein
124028117	1265385..1265696	+	Hyperthermus_butylicus_DSM_5456_uid57755	NC_008818	1211	arCOG01008	1				V	NikR	Transcriptional regulator, CopG/Arc/MetJ family (DNA-binding and a metal-binding domains)
124028118	1265747..1266172	-	Hyperthermus_butylicus_DSM_5456_uid57755	NC_008818	1212	arCOG02242	1				K	-	Transcriptional regulator, contains HTH domain
124028119	1266258..1266770	-	Hyperthermus_butylicus_DSM_5456_uid57755	NC_008818	1213	arCOG01994	112	+	4		S	SpoIIM	Uncharacterized membrane protein
124028120	1267047..1267901	+	Hyperthermus_butylicus_DSM_5456_uid57755	NC_008818	1214	arCOG00893	2				R	-	Predicted metal-dependent hydrolase (urease superfamily)
124028121	1267898..1269217	-	Hyperthermus_butylicus_DSM_5456_uid57755	NC_008818	1215	arCOG00442	3				R	-	von Willebrand factor type A (vWA) domain containing protein
124028122	1269220..1270371	-	Hyperthermus_butylicus_DSM_5456_uid57755	NC_008818	1216	arCOG00434	1				N	-	MoxR-like ATPase
===	305663762	7	Ignisphaera_aggregans_DSM_17230_uid51875	NC_014471
305663759	1275303..1275854	-	Ignisphaera_aggregans_DSM_17230_uid51875	NC_014471	1314	arCOG00288	1				C	NfnB	Nitroreductase
305663760	1276103..1276909	-	Ignisphaera_aggregans_DSM_17230_uid51875	NC_014471	1315	arCOG01568	2		3		M	MscS	Small-conductance mechanosensitive channel
305663761	1276920..1277612	-	Ignisphaera_aggregans_DSM_17230_uid51875	NC_014471	1316	arCOG01766	1				S	-	Uncharacterized protein
305663762	1277713..1278291	+	Ignisphaera_aggregans_DSM_17230_uid51875	NC_014471	1317	arCOG01994	112	+	5		S	SpoIIM	Uncharacterized membrane protein
305663763	1278375..1278551	+	Ignisphaera_aggregans_DSM_17230_uid51875	NC_014471	1318	arCOG08093	1				S	-	Zn finger protein
305663764	1284072..1284359	+	Ignisphaera_aggregans_DSM_17230_uid51875	NC_014471	1319	arCOG04266	1				S	-	Uncharacterized protein
305663765	1284369..1286291	+	Ignisphaera_aggregans_DSM_17230_uid51875	NC_014471	1320	arCOG00487	9				J	ArgS	Arginyl-tRNA synthetase
===	330835287	7	Metallosphaera_cuprina_Ar_4_uid66329	NC_015435
330835284	1290562..1291920	-	Metallosphaera_cuprina_Ar_4_uid66329	NC_015435	1417	arCOG07331	2				R	-	Uncharacterized protein
330835285	1291980..1292735	-	Metallosphaera_cuprina_Ar_4_uid66329	NC_015435	1418	arCOG06040	2				S	-	Uncharacterized protein
330835286	1292808..1293881	-	Metallosphaera_cuprina_Ar_4_uid66329	NC_015435	1419	arCOG00494	2				E	Asd	Aspartate-semialdehyde dehydrogenase
330835287	1293947..1294465	-	Metallosphaera_cuprina_Ar_4_uid66329	NC_015435	1420	arCOG01995	33	+	4		S	SpoIIM	Uncharacterized membrane protein
330835288	1294515..1296188	-	Metallosphaera_cuprina_Ar_4_uid66329	NC_015435	1421	arCOG04045	2				E	IlvD	Dihydroxyacid dehydratase/phosphogluconate dehydratase
330835289	1296579..1297046	+	Metallosphaera_cuprina_Ar_4_uid66329	NC_015435	1422	arCOG02816	2				O	MsrA	Peptide methionine sulfoxide reductase
330835290	1297054..1298079	-	Metallosphaera_cuprina_Ar_4_uid66329	NC_015435	1423	arCOG00358	1				J	DRG	Ribosome-interacting GTPase 1
===	146303493	7	Metallosphaera_sedula_DSM_5348_uid58717	NC_009440
146303490	645643..646992	-	Metallosphaera_sedula_DSM_5348_uid58717	NC_009440	705	arCOG07331	2				R	-	Uncharacterized protein
146303491	647046..647831	-	Metallosphaera_sedula_DSM_5348_uid58717	NC_009440	706	arCOG06040	2				S	-	Uncharacterized protein
146303492	647866..648939	-	Metallosphaera_sedula_DSM_5348_uid58717	NC_009440	707	arCOG00494	2				E	Asd	Aspartate-semialdehyde dehydrogenase
146303493	649005..649523	-	Metallosphaera_sedula_DSM_5348_uid58717	NC_009440	708	arCOG01995	33	+	4		S	SpoIIM	Uncharacterized membrane protein
146303494	649608..651281	-	Metallosphaera_sedula_DSM_5348_uid58717	NC_009440	709	arCOG04045	2				E	IlvD	Dihydroxyacid dehydratase/phosphogluconate dehydratase
146303495	651487..652026	+	Metallosphaera_sedula_DSM_5348_uid58717	NC_009440	710	arCOG02816	2				O	MsrA	Peptide methionine sulfoxide reductase
146303496	652023..652553	-	Metallosphaera_sedula_DSM_5348_uid58717	NC_009440	711	-
===	325957826	7	Methanobacterium_AL_21_uid63623	NC_015216
325957823	60277..61032	-	Methanobacterium_AL_21_uid63623	NC_015216	64	arCOG06192	1				T	-	Signal transduction histidine kinase, contains PAS domain
325957824	61051..61794	-	Methanobacterium_AL_21_uid63623	NC_015216	65	arCOG06537	4				T	CheY	Rec and PAS domains
325957825	61832..63349	-	Methanobacterium_AL_21_uid63623	NC_015216	66	arCOG02092	6				E	LeuA	Isopropylmalate/homocitrate/citramalate synthase
325957826	63429..64226	-	Methanobacterium_AL_21_uid63623	NC_015216	67	arCOG02177	106	+	8		S	-	Uncharacterized membrane protein
325957827	64285..64935	-	Methanobacterium_AL_21_uid63623	NC_015216	68	arCOG00302	7				R	-	Metal-dependent phosphoesterase (PHP family)
325957828	64970..65980	-	Methanobacterium_AL_21_uid63623	NC_015216	69	arCOG04365	6				R	-	Actin superfamily ATPase
325957829	66190..67482	+	Methanobacterium_AL_21_uid63623	NC_015216	70	arCOG01432	4				E	-	Tryptophan synthase beta-subunit
===	325958371	7	Methanobacterium_AL_21_uid63623	NC_015216
325958368	591713..592084	-	Methanobacterium_AL_21_uid63623	NC_015216	609	arCOG01751	6				J	Rpl7Ae	Ribosomal protein L7AE
325958369	592545..592748	-	Methanobacterium_AL_21_uid63623	NC_015216	610	arCOG02144	10				L	HHT1	Histones H3 and H4
325958370	592985..594184	-	Methanobacterium_AL_21_uid63623	NC_015216	611	arCOG01434	15				E	ThrC	Threonine synthase and cysteate synthase
325958371	594304..594936	-	Methanobacterium_AL_21_uid63623	NC_015216	612	arCOG01994	112	+	5		S	SpoIIM	Uncharacterized membrane protein
325958372	595013..596110	-	Methanobacterium_AL_21_uid63623	NC_015216	613	arCOG01887	9				J	TrpS	Tryptophanyl-tRNA synthetase
325958373	596190..596693	-	Methanobacterium_AL_21_uid63623	NC_015216	614	arCOG01701	9				J	SEN2	tRNA splicing endonuclease
325958374	596742..597326	-	Methanobacterium_AL_21_uid63623	NC_015216	615	arCOG00068	7				M	GutQ	Predicted sugar phosphate isomerase involved in capsule formation
===	325959451	7	Methanobacterium_AL_21_uid63623	NC_015216
325959448	1765749..1766876	+	Methanobacterium_AL_21_uid63623	NC_015216	1689	-
325959449	1767182..1767556	-	Methanobacterium_AL_21_uid63623	NC_015216	1690	arCOG04946	1				R	-	Predicted enzyme related to lactoylglutathione lyase
325959450	1767831..1769024	+	Methanobacterium_AL_21_uid63623	NC_015216	1691	arCOG01962	1		12		P	-	NhaP-type Na+/H+ and K+/H+ antiporter with a unique C-terminal domain
325959451	1769132..1769791	+	Methanobacterium_AL_21_uid63623	NC_015216	1692	arCOG01994	112	+	5		S	SpoIIM	Uncharacterized membrane protein
325959452	1769897..1770082	-	Methanobacterium_AL_21_uid63623	NC_015216	1693	-			1
325959453	1770434..1771066	-	Methanobacterium_AL_21_uid63623	NC_015216	1694	arCOG04887	2		6		S	-	Uncharacterized membrane protein, DUF1211
325959454	1771338..1771766	+	Methanobacterium_AL_21_uid63623	NC_015216	1695	arCOG06492	1		1		S	-	Uncharacterized protein
===	566002040	7	Methanobacterium_MB1_uid231690	NC_023044
566002037	10446..11471	+	Methanobacterium_MB1_uid231690	NC_023044	11	arCOG04365	6				R	-	Actin superfamily ATPase
566002038	11530..12180	+	Methanobacterium_MB1_uid231690	NC_023044	12	arCOG00302	7				R	-	Metal-dependent phosphoesterase (PHP family)
566002039	12263..12763	+	Methanobacterium_MB1_uid231690	NC_023044	13	arCOG00833	1				R	RimI	Acetyltransferase (GNAT) family
566002040	12806..13600	+	Methanobacterium_MB1_uid231690	NC_023044	14	arCOG02177	106	+	8		S	-	Uncharacterized membrane protein
566002041	13711..15246	+	Methanobacterium_MB1_uid231690	NC_023044	15	arCOG02092	6				E	LeuA	Isopropylmalate/homocitrate/citramalate synthase
566002042	15338..16075	+	Methanobacterium_MB1_uid231690	NC_023044	16	arCOG06537	4				T	CheY	Rec and PAS domains
566002043	16126..16434	+	Methanobacterium_MB1_uid231690	NC_023044	17	arCOG06537	4				T	CheY	Rec and PAS domains
===	566003375	7	Methanobacterium_MB1_uid231690	NC_023044
566003372	1352087..1352668	+	Methanobacterium_MB1_uid231690	NC_023044	1346	arCOG00068	7				M	GutQ	Predicted sugar phosphate isomerase involved in capsule formation
566003373	1352756..1353268	+	Methanobacterium_MB1_uid231690	NC_023044	1347	arCOG01701	9				J	SEN2	tRNA splicing endonuclease
566003374	1353337..1354428	+	Methanobacterium_MB1_uid231690	NC_023044	1348	arCOG01887	9				J	TrpS	Tryptophanyl-tRNA synthetase
566003375	1354483..1355115	+	Methanobacterium_MB1_uid231690	NC_023044	1349	arCOG01994	112	+	5		S	SpoIIM	Uncharacterized membrane protein
566003376	1355351..1356586	+	Methanobacterium_MB1_uid231690	NC_023044	1350	arCOG01434	15				E	ThrC	Threonine synthase and cysteate synthase
566003377	1356823..1357026	+	Methanobacterium_MB1_uid231690	NC_023044	1351	arCOG02144	10				L	HHT1	Histones H3 and H4
566003378	1357514..1357885	+	Methanobacterium_MB1_uid231690	NC_023044	1352	arCOG01751	6				J	Rpl7Ae	Ribosomal protein L7AE
===	333986263	7	Methanobacterium_SWAN_1_uid67359	NC_015574
333986260	19068..20360	-	Methanobacterium_SWAN_1_uid67359	NC_015574	18	arCOG01432	4				E	-	Tryptophan synthase beta-subunit
333986261	20682..21710	+	Methanobacterium_SWAN_1_uid67359	NC_015574	19	arCOG04365	6				R	-	Actin superfamily ATPase
333986262	21779..22426	+	Methanobacterium_SWAN_1_uid67359	NC_015574	20	arCOG00302	7				R	-	Metal-dependent phosphoesterase (PHP family)
333986263	22893..23687	+	Methanobacterium_SWAN_1_uid67359	NC_015574	21	arCOG02177	106	+	8		S	-	Uncharacterized membrane protein
333986264	23771..25288	+	Methanobacterium_SWAN_1_uid67359	NC_015574	22	arCOG02092	6				E	LeuA	Isopropylmalate/homocitrate/citramalate synthase
333986265	25376..26140	+	Methanobacterium_SWAN_1_uid67359	NC_015574	23	arCOG06537	4				T	CheY	Rec and PAS domains
333986266	26451..27644	+	Methanobacterium_SWAN_1_uid67359	NC_015574	24	arCOG00591	3				C	NifD	Nitrogenase molybdenum-iron protein, alpha or beta chains
===	333987952	7	Methanobacterium_SWAN_1_uid67359	NC_015574
333987949	1839563..1840147	+	Methanobacterium_SWAN_1_uid67359	NC_015574	1707	arCOG00068	7				M	GutQ	Predicted sugar phosphate isomerase involved in capsule formation
333987950	1840360..1840863	+	Methanobacterium_SWAN_1_uid67359	NC_015574	1708	arCOG01701	9				J	SEN2	tRNA splicing endonuclease
333987951	1841053..1842150	+	Methanobacterium_SWAN_1_uid67359	NC_015574	1709	arCOG01887	9				J	TrpS	Tryptophanyl-tRNA synthetase
333987952	1842355..1842990	+	Methanobacterium_SWAN_1_uid67359	NC_015574	1710	arCOG01994	112	+	4		S	SpoIIM	Uncharacterized membrane protein
333987953	1843309..1844508	+	Methanobacterium_SWAN_1_uid67359	NC_015574	1711	arCOG01434	15				E	ThrC	Threonine synthase and cysteate synthase
333987954	1844743..1844946	+	Methanobacterium_SWAN_1_uid67359	NC_015574	1712	arCOG02144	10				L	HHT1	Histones H3 and H4
333987955	1845358..1845957	+	Methanobacterium_SWAN_1_uid67359	NC_015574	1713	arCOG04887	2		5		S	-	Uncharacterized membrane protein, DUF1211
===	333988616	7	Methanobacterium_SWAN_1_uid67359	NC_015574
333988613	2512473..2513024	-	Methanobacterium_SWAN_1_uid67359	NC_015574	2371	arCOG04184	1				F	RdgB	Inosine/xanthosine triphosphate pyrophosphatase, all-alpha NTP-PPase family
333988614	2513252..2514937	-	Methanobacterium_SWAN_1_uid67359	NC_015574	2372	arCOG01183	1				J	Kae1p/TsaD	Subunit of KEOPS complex, tRNA A37 threonylcarbamoyltransferase, contains a domain with ASKHA fold and RIO-type kinase (AP-endonuclease activity)
333988615	2515238..2516305	+	Methanobacterium_SWAN_1_uid67359	NC_015574	2373	arCOG04272	1				H	CobT	NaMN:DMB phosphoribosyltransferase
333988616	2516424..2517134	+	Methanobacterium_SWAN_1_uid67359	NC_015574	2374	arCOG01994	112	+	5		S	SpoIIM	Uncharacterized membrane protein
333988617	2517354..2518199	-	Methanobacterium_SWAN_1_uid67359	NC_015574	2375	arCOG04761	1		7		I	UppP	Undecaprenyl pyrophosphate phosphatase
333988618	2518339..2519262	-	Methanobacterium_SWAN_1_uid67359	NC_015574	2376	arCOG02297	3				E	IlvE	Branched-chain amino acid aminotransferase/4-amino-4-deoxychorismate lyase
333988619	2520265..2521035	-	Methanobacterium_SWAN_1_uid67359	NC_015574	2377	arCOG06496	1		3		V	-	Endonuclease, HJR/Mrr/RecB family
===	509154803	7	Methanobrevibacter_AbM4_uid206516	NC_021355
509154800	884173..884898	+	Methanobrevibacter_AbM4_uid206516	NC_021355	672	arCOG02099	3				K	TroR	Mn-dependent transcriptional regulator (DtxR family)
509154801	885134..885649	+	Methanobrevibacter_AbM4_uid206516	NC_021355	673	arCOG01701	9				J	SEN2	tRNA splicing endonuclease
509154802	885693..886784	+	Methanobrevibacter_AbM4_uid206516	NC_021355	674	arCOG01887	9				J	TrpS	Tryptophanyl-tRNA synthetase
509154803	886815..887534	+	Methanobrevibacter_AbM4_uid206516	NC_021355	675	arCOG01994	112	+	5		S	SpoIIM	Uncharacterized membrane protein
509154804	887820..889025	+	Methanobrevibacter_AbM4_uid206516	NC_021355	676	arCOG01434	15				E	ThrC	Threonine synthase and cysteate synthase
509154805	889725..889928	+	Methanobrevibacter_AbM4_uid206516	NC_021355	677	arCOG02144	10				L	HHT1	Histones H3 and H4
509154806	890461..890832	+	Methanobrevibacter_AbM4_uid206516	NC_021355	678	arCOG01751	6				J	Rpl7Ae	Ribosomal protein L7AE
===	288559685	7	Methanobrevibacter_ruminantium_M1_uid45857	NC_013790
288559682	605453..605926	+	Methanobrevibacter_ruminantium_M1_uid45857	NC_013790	424	arCOG04055	1				R	-	SHS2 domain protein implicated in nucleic acid metabolism
288559683	606302..607750	+	Methanobrevibacter_ruminantium_M1_uid45857	NC_013790	425	arCOG04246	1				J	RtcB	RNA 3'-P ligase, RtcB family protein
288559684	607898..608671	+	Methanobrevibacter_ruminantium_M1_uid45857	NC_013790	426	arCOG01327	1				F	Pnp	Purine nucleoside phosphorylase
288559685	608900..609526	-	Methanobrevibacter_ruminantium_M1_uid45857	NC_013790	427	arCOG01994	112	+	5		S	SpoIIM	Uncharacterized membrane protein
288559686	610289..610681	+	Methanobrevibacter_ruminantium_M1_uid45857	NC_013790	428	-
288559687	610792..610995	-	Methanobrevibacter_ruminantium_M1_uid45857	NC_013790	429	arCOG01864	1				K	-	Transcriptional regulator, xre family
288559688	611233..611532	+	Methanobrevibacter_ruminantium_M1_uid45857	NC_013790	430	arCOG02239	1				R	-	Predicted DNA-binding protein
===	288560749	7	Methanobrevibacter_ruminantium_M1_uid45857	NC_013790
288560746	1941879..1942286	-	Methanobrevibacter_ruminantium_M1_uid45857	NC_013790	1488	arCOG01751	6				J	Rpl7Ae	Ribosomal protein L7AE
288560747	1943181..1943378	-	Methanobrevibacter_ruminantium_M1_uid45857	NC_013790	1489	arCOG02144	10				L	HHT1	Histones H3 and H4
288560748	1944125..1945321	-	Methanobrevibacter_ruminantium_M1_uid45857	NC_013790	1490	arCOG01434	15				E	ThrC	Threonine synthase and cysteate synthase
288560749	1945626..1946327	-	Methanobrevibacter_ruminantium_M1_uid45857	NC_013790	1491	arCOG01994	112	+	4		S	SpoIIM	Uncharacterized membrane protein
288560750	1946464..1947555	-	Methanobrevibacter_ruminantium_M1_uid45857	NC_013790	1492	arCOG01887	9				J	TrpS	Tryptophanyl-tRNA synthetase
288560751	1947792..1948307	-	Methanobrevibacter_ruminantium_M1_uid45857	NC_013790	1493	arCOG01701	9				J	SEN2	tRNA splicing endonuclease
288560752	1948728..1949381	-	Methanobrevibacter_ruminantium_M1_uid45857	NC_013790	1494	arCOG02099	3				K	TroR	Mn-dependent transcriptional regulator (DtxR family)
===	288561412	7	Methanobrevibacter_ruminantium_M1_uid45857	NC_013790
288561409	2842435..2842650	-	Methanobrevibacter_ruminantium_M1_uid45857	NC_013790	2151	-
288561410	2842734..2843621	-	Methanobrevibacter_ruminantium_M1_uid45857	NC_013790	2152	arCOG10868	1				L	-	PD-(DE)xK superfamily transposase
288561411	2844158..2845693	+	Methanobrevibacter_ruminantium_M1_uid45857	NC_013790	2153	arCOG02092	6				E	LeuA	Isopropylmalate/homocitrate/citramalate synthase
288561412	2845802..2846593	+	Methanobrevibacter_ruminantium_M1_uid45857	NC_013790	2154	arCOG02177	106	+	8		S	-	Uncharacterized membrane protein
288561413	2846797..2847462	-	Methanobrevibacter_ruminantium_M1_uid45857	NC_013790	2155	arCOG00302	7				R	-	Metal-dependent phosphoesterase (PHP family)
288561414	2848076..2849152	-	Methanobrevibacter_ruminantium_M1_uid45857	NC_013790	2156	arCOG04365	6				R	-	Actin superfamily ATPase
288561415	2849630..2850931	+	Methanobrevibacter_ruminantium_M1_uid45857	NC_013790	2157	arCOG01432	4				E	-	Tryptophan synthase beta-subunit
===	148642275	7	Methanobrevibacter_smithii_ATCC_35061_uid58827	NC_009515
148642272	198701..199615	-	Methanobrevibacter_smithii_ATCC_35061_uid58827	NC_009515	212	-
148642273	199964..200161	-	Methanobrevibacter_smithii_ATCC_35061_uid58827	NC_009515	213	arCOG02144	10				L	HHT1	Histones H3 and H4
148642274	200420..201616	-	Methanobrevibacter_smithii_ATCC_35061_uid58827	NC_009515	214	arCOG01434	15				E	ThrC	Threonine synthase and cysteate synthase
148642275	201661..202320	-	Methanobrevibacter_smithii_ATCC_35061_uid58827	NC_009515	215	arCOG01994	112	+	5		S	SpoIIM	Uncharacterized membrane protein
148642276	202320..203297	-	Methanobrevibacter_smithii_ATCC_35061_uid58827	NC_009515	216	arCOG01887	9				J	TrpS	Tryptophanyl-tRNA synthetase
148642277	203517..204032	-	Methanobrevibacter_smithii_ATCC_35061_uid58827	NC_009515	217	arCOG01701	9				J	SEN2	tRNA splicing endonuclease
148642278	204125..204835	-	Methanobrevibacter_smithii_ATCC_35061_uid58827	NC_009515	218	arCOG02099	3				K	TroR	Mn-dependent transcriptional regulator (DtxR family)
===	148643586	7	Methanobrevibacter_smithii_ATCC_35061_uid58827	NC_009515
148643583	1544950..1546446	-	Methanobrevibacter_smithii_ATCC_35061_uid58827	NC_009515	1521	arCOG03513	1				X	-	Transposase
148643584	1546781..1547863	+	Methanobrevibacter_smithii_ATCC_35061_uid58827	NC_009515	1522	-
148643585	1547908..1548648	+	Methanobrevibacter_smithii_ATCC_35061_uid58827	NC_009515	1523	arCOG12645	1				S	-	Uncharacterized protein
148643586	1549482..1550144	+	Methanobrevibacter_smithii_ATCC_35061_uid58827	NC_009515	1524	arCOG01994	112	+	5		S	SpoIIM	Uncharacterized membrane protein
148643587	1550340..1551626	+	Methanobrevibacter_smithii_ATCC_35061_uid58827	NC_009515	1525	arCOG03167	4				R	-	Predicted ATPase, AAA+ superfamily
148643588	1552161..1552508	+	Methanobrevibacter_smithii_ATCC_35061_uid58827	NC_009515	1526	arCOG00608	2				K	-	Predicted transcriptional regulator with C-terminal CBS domains
148643589	1552510..1553238	+	Methanobrevibacter_smithii_ATCC_35061_uid58827	NC_009515	1527	arCOG07475	1				E	ImmA	Zincin superfamily protease M78 family, fused to xre like transcriptional regulator
===	289192186	7	Methanocaldococcus_FS406_22_uid42499	NC_013887
289192183	705159..707063	+	Methanocaldococcus_FS406_22_uid42499	NC_013887	687	arCOG00543	4				R	-	Predicted metal-dependent RNase, consists of a metallo-beta-lactamase domain and an RNA-binding KH domain
289192184	707166..707351	+	Methanocaldococcus_FS406_22_uid42499	NC_013887	688	arCOG04126	4				J	RPL37A	Ribosomal protein L37E
289192185	707459..707890	+	Methanocaldococcus_FS406_22_uid42499	NC_013887	689	arCOG01640	6				J	GCD7	Translation initiation factor 2, beta subunit (eIF-2beta)/eIF-5 N-terminal domain
289192186	707900..708688	+	Methanocaldococcus_FS406_22_uid42499	NC_013887	690	arCOG05021	10	+	6		S	-	Uncharacterized protein
289192187	708695..709087	+	Methanocaldococcus_FS406_22_uid42499	NC_013887	691	arCOG05010	4				S	-	Uncharacterized protein
289192188	709207..710127	+	Methanocaldococcus_FS406_22_uid42499	NC_013887	692	arCOG03226	4				R	-	Uncharacterized protein related to methyl coenzyme M reductase subunit C
289192189	710181..710609	+	Methanocaldococcus_FS406_22_uid42499	NC_013887	693	arCOG05020	4				S	-	Uncharacterized protein
===	2.89193e+17	11	Methanocaldococcus_FS406_22_uid42499	NC_013887
289192839	1349210..1349722	-	Methanocaldococcus_FS406_22_uid42499	NC_013887	1343	arCOG09674	2		4		S	-	Uncharacterized protein
289192840	1349719..1351242	-	Methanocaldococcus_FS406_22_uid42499	NC_013887	1344	arCOG04400	6		2	SIGNAL	M	-	S-layer domain
289192841	1351256..1351909	-	Methanocaldococcus_FS406_22_uid42499	NC_013887	1345	arCOG02054	11		5		S	-	Uncharacterized membrane protein, Yip1 family
289192842	1351967..1352524	-	Methanocaldococcus_FS406_22_uid42499	NC_013887	1346	arCOG01996	42	+	4		S	SpoIIM	Uncharacterized membrane protein
289192843	1352538..1352903	-	Methanocaldococcus_FS406_22_uid42499	NC_013887	1347	arCOG13191	1		3		S	-	Uncharacterized protein
289192844	1352958..1353275	-	Methanocaldococcus_FS406_22_uid42499	NC_013887	1348	arCOG09673	9		1		S	-	Uncharacterized protein
289192845	1353537..1354550	-	Methanocaldococcus_FS406_22_uid42499	NC_013887	1349	arCOG03407	3				R	-	AAA+ superfamily ATPase
289192846	1354611..1355168	-	Methanocaldococcus_FS406_22_uid42499	NC_013887	1350	arCOG01996	42	+	5		S	SpoIIM	Uncharacterized membrane protein
289192847	1355150..1355635	-	Methanocaldococcus_FS406_22_uid42499	NC_013887	1351	-			4
289192848	1355691..1355972	-	Methanocaldococcus_FS406_22_uid42499	NC_013887	1352	arCOG09673	9		1	SIGNAL	S	-	Uncharacterized protein
289192849	1356246..1356419	-	Methanocaldococcus_FS406_22_uid42499	NC_013887	1353	arCOG10810	2		2		S	-	Uncharacterized protein
===	289192938	7	Methanocaldococcus_FS406_22_uid42499	NC_013887
289192935	1443113..1444441	+	Methanocaldococcus_FS406_22_uid42499	NC_013887	1439	arCOG10210	1		3	SIGNAL	S	-	Uncharacterized protein
289192936	1444526..1445041	+	Methanocaldococcus_FS406_22_uid42499	NC_013887	1440	arCOG04733	5				J	Tsr3	Ribosome biogenesis protein Tsr3, contains Fer4-like metal-binding domain ortholog of eukaryotic RNase L inhibitor RLI N-terminal domain
289192937	1445089..1445232	+	Methanocaldococcus_FS406_22_uid42499	NC_013887	1441	arCOG04049	4				J	RPL40A	Ribosomal protein L40E
289192938	1445379..1446023	-	Methanocaldococcus_FS406_22_uid42499	NC_013887	1442	arCOG01994	112	+	4		S	SpoIIM	Uncharacterized membrane protein
289192939	1446026..1447240	-	Methanocaldococcus_FS406_22_uid42499	NC_013887	1443	arCOG04260	6				I	HMG1	Hydroxymethylglutaryl-CoA reductase
289192940	1447256..1448482	-	Methanocaldococcus_FS406_22_uid42499	NC_013887	1444	arCOG05096	2		7		S	-	Uncharacterized membrane protein
289192941	1448845..1449558	-	Methanocaldococcus_FS406_22_uid42499	NC_013887	1445	arCOG00616	1				R	-	Uncharacterized protein related to proFAR isomerase (HisA)
===	289193173	7	Methanocaldococcus_FS406_22_uid42499	NC_013887
289193170	1656306..1656545	-	Methanocaldococcus_FS406_22_uid42499	NC_013887	1674	arCOG03076	5		3		P	-	Predicted subunit of the Multisubunit Na+/H+ antiporter
289193171	1656628..1657773	+	Methanocaldococcus_FS406_22_uid42499	NC_013887	1675	arCOG00048	5				L	RlmL	23S rRNA G2445 N2-methylase RlmL
289193172	1657789..1657965	+	Methanocaldococcus_FS406_22_uid42499	NC_013887	1676	-			1
289193173	1657988..1658791	+	Methanocaldococcus_FS406_22_uid42499	NC_013887	1677	arCOG02177	106	+	7		S	-	Uncharacterized membrane protein
289193174	1659025..1659810	+	Methanocaldococcus_FS406_22_uid42499	NC_013887	1678	arCOG02050	6		8		P	-	Sulfite exporter, TauE/SafE family
289193175	1659797..1660468	-	Methanocaldococcus_FS406_22_uid42499	NC_013887	1679	arCOG01231	4				O	HypB	Ni2+-binding GTPase involved in regulation of expression and maturation of urease and hydrogenase
289193176	1660485..1661141	-	Methanocaldococcus_FS406_22_uid42499	NC_013887	1680	arCOG04150	4				J	Krr1	rRNA processing protein Krr1/Pno1, contains KH domain
===	256810351	7	Methanocaldococcus_fervens_AG86_uid59347	NC_013156
256810348	372437..374341	+	Methanocaldococcus_fervens_AG86_uid59347	NC_013156	375	arCOG00543	4				R	-	Predicted metal-dependent RNase, consists of a metallo-beta-lactamase domain and an RNA-binding KH domain
256810349	374507..374692	+	Methanocaldococcus_fervens_AG86_uid59347	NC_013156	376	arCOG04126	4				J	RPL37A	Ribosomal protein L37E
256810350	374790..375221	+	Methanocaldococcus_fervens_AG86_uid59347	NC_013156	377	arCOG01640	6				J	GCD7	Translation initiation factor 2, beta subunit (eIF-2beta)/eIF-5 N-terminal domain
256810351	375255..376037	+	Methanocaldococcus_fervens_AG86_uid59347	NC_013156	378	arCOG05021	10	+	6		S	-	Uncharacterized protein
256810352	376044..376433	+	Methanocaldococcus_fervens_AG86_uid59347	NC_013156	379	arCOG05010	4				S	-	Uncharacterized protein
256810353	376484..377413	+	Methanocaldococcus_fervens_AG86_uid59347	NC_013156	380	arCOG03226	4				R	-	Uncharacterized protein related to methyl coenzyme M reductase subunit C
256810354	377773..378201	+	Methanocaldococcus_fervens_AG86_uid59347	NC_013156	381	arCOG05020	4				S	-	Uncharacterized protein
===	256810932	7	Methanocaldococcus_fervens_AG86_uid59347	NC_013156
256810929	922116..924092	-	Methanocaldococcus_fervens_AG86_uid59347	NC_013156	956	arCOG00989	2				J	Tgt	Queuine/archaeosine tRNA-ribosyltransferase
256810930	924184..924423	-	Methanocaldococcus_fervens_AG86_uid59347	NC_013156	957	arCOG03076	5		3		P	-	Predicted subunit of the Multisubunit Na+/H+ antiporter
256810931	924497..925642	+	Methanocaldococcus_fervens_AG86_uid59347	NC_013156	958	arCOG00048	5				L	RlmL	23S rRNA G2445 N2-methylase RlmL
256810932	925774..926577	+	Methanocaldococcus_fervens_AG86_uid59347	NC_013156	959	arCOG02177	106	+	7		S	-	Uncharacterized membrane protein
256810933	926825..927610	+	Methanocaldococcus_fervens_AG86_uid59347	NC_013156	960	arCOG02050	6		7		P	-	Sulfite exporter, TauE/SafE family
256810934	927597..928268	-	Methanocaldococcus_fervens_AG86_uid59347	NC_013156	961	arCOG01231	4				O	HypB	Ni2+-binding GTPase involved in regulation of expression and maturation of urease and hydrogenase
256810935	928281..928931	-	Methanocaldococcus_fervens_AG86_uid59347	NC_013156	962	arCOG04150	4				J	Krr1	rRNA processing protein Krr1/Pno1, contains KH domain
===	256811025	7	Methanocaldococcus_fervens_AG86_uid59347	NC_013156
256811022	1016881..1018239	-	Methanocaldococcus_fervens_AG86_uid59347	NC_013156	1049	arCOG01731	3		12		V	NorM	Na+-driven multidrug efflux pump
256811023	1018321..1018824	+	Methanocaldococcus_fervens_AG86_uid59347	NC_013156	1050	arCOG04733	5				J	Tsr3	Ribosome biogenesis protein Tsr3, contains Fer4-like metal-binding domain ortholog of eukaryotic RNase L inhibitor RLI N-terminal domain
256811024	1018845..1018988	+	Methanocaldococcus_fervens_AG86_uid59347	NC_013156	1051	arCOG04049	4				J	RPL40A	Ribosomal protein L40E
256811025	1019055..1019699	-	Methanocaldococcus_fervens_AG86_uid59347	NC_013156	1052	arCOG01994	112	+	4		S	SpoIIM	Uncharacterized membrane protein
256811026	1019702..1020916	-	Methanocaldococcus_fervens_AG86_uid59347	NC_013156	1053	arCOG04260	6				I	HMG1	Hydroxymethylglutaryl-CoA reductase
256811027	1020921..1022384	-	Methanocaldococcus_fervens_AG86_uid59347	NC_013156	1054	arCOG03733	1		7		S	-	Uncharacterized protein
256811028	1022397..1022540	-	Methanocaldococcus_fervens_AG86_uid59347	NC_013156	1055	arCOG01201	1				V	-	Minimal nucleotidyltransferase
===	296108983	7	Methanocaldococcus_infernus_ME_uid48803	NC_014122
296108980	271890..272612	+	Methanocaldococcus_infernus_ME_uid48803	NC_014122	292	arCOG00891	2				L	TatD	Mg-dependent DNase
296108981	272612..274030	+	Methanocaldococcus_infernus_ME_uid48803	NC_014122	293	arCOG00018	2				F	Nnr2	NAD(P)H-hydrate repair enzyme Nnr, NAD(P)H-hydrate dehydratase domain
296108982	274033..274917	+	Methanocaldococcus_infernus_ME_uid48803	NC_014122	294	arCOG00302	7		1		R	-	Metal-dependent phosphoesterase (PHP family)
296108983	274879..275565	-	Methanocaldococcus_infernus_ME_uid48803	NC_014122	295	arCOG05021	10	+	6		S	-	Uncharacterized protein
296108984	275567..275989	-	Methanocaldococcus_infernus_ME_uid48803	NC_014122	296	arCOG01640	6				J	GCD7	Translation initiation factor 2, beta subunit (eIF-2beta)/eIF-5 N-terminal domain
296108985	276012..276983	-	Methanocaldococcus_infernus_ME_uid48803	NC_014122	297	arCOG04050	1				L	FEN1	5'-3' exonuclease
296108986	276986..277456	-	Methanocaldococcus_infernus_ME_uid48803	NC_014122	298	arCOG04048	1				F	Dcd	Deoxycytidine deaminase
===	296109804	7	Methanocaldococcus_infernus_ME_uid48803	NC_014122
296109801	1018686..1020386	+	Methanocaldococcus_infernus_ME_uid48803	NC_014122	1113	arCOG04461	1				C	FwdA	Formylmethanofuran dehydrogenase subunit A
296109802	1020408..1020638	+	Methanocaldococcus_infernus_ME_uid48803	NC_014122	1114	arCOG02287	2				P	-	Putative selenium binding protein, beta/alpha-propeller fold
296109803	1020641..1021468	+	Methanocaldococcus_infernus_ME_uid48803	NC_014122	1115	arCOG00097	1				C	FwdC	Formylmethanofuran dehydrogenase subunit C
296109804	1021449..1021997	-	Methanocaldococcus_infernus_ME_uid48803	NC_014122	1116	arCOG01994	112	+	5		S	SpoIIM	Uncharacterized membrane protein
296109805	1022004..1023206	-	Methanocaldococcus_infernus_ME_uid48803	NC_014122	1117	arCOG04260	6				I	HMG1	Hydroxymethylglutaryl-CoA reductase
296109806	1023219..1024199	-	Methanocaldococcus_infernus_ME_uid48803	NC_014122	1118	arCOG03038	3				R	-	TPR repeats containing protein
296109807	1024287..1025327	+	Methanocaldococcus_infernus_ME_uid48803	NC_014122	1119	arCOG01568	2		4		M	MscS	Small-conductance mechanosensitive channel
===	296109840	7	Methanocaldococcus_infernus_ME_uid48803	NC_014122
296109837	1051838..1053145	-	Methanocaldococcus_infernus_ME_uid48803	NC_014122	1149	arCOG01069	1				P	-	CoA-dependent NAD(P)H Sulfur Oxidoreductase
296109838	1053267..1054181	+	Methanocaldococcus_infernus_ME_uid48803	NC_014122	1150	arCOG03038	3				R	-	TPR repeats containing protein
296109839	1054185..1055549	+	Methanocaldococcus_infernus_ME_uid48803	NC_014122	1151	arCOG00427	1				L	RecJ/Cdc45	Single-stranded DNA-specific exonuclease RecJ
296109840	1055550..1056347	+	Methanocaldococcus_infernus_ME_uid48803	NC_014122	1152	arCOG02177	106	+	8		S	-	Uncharacterized membrane protein
296109841	1056350..1057129	+	Methanocaldococcus_infernus_ME_uid48803	NC_014122	1153	arCOG02050	6		8		P	-	Sulfite exporter, TauE/SafE family
296109842	1057126..1057830	+	Methanocaldococcus_infernus_ME_uid48803	NC_014122	1154	arCOG02173	1				O	NrdG	Organic radical activating enzyme
296109843	1057830..1058432	+	Methanocaldococcus_infernus_ME_uid48803	NC_014122	1155	arCOG00028	1				F	-	Orotate phosphoribosyltransferase homolog
===	2.9611e+35	17	Methanocaldococcus_infernus_ME_uid48803	NC_014122
296109974	1176701..1176946	-	Methanocaldococcus_infernus_ME_uid48803	NC_014122	1286	arCOG05035	1		3		C	EhaA	Energy-converting hydrogenase A subunit A
296109975	1176951..1177595	-	Methanocaldococcus_infernus_ME_uid48803	NC_014122	1287	arCOG05036	1				K	-	Predicted transcriptional regulator with C-terminal CBS domains
296109976	1178171..1178581	+	Methanocaldococcus_infernus_ME_uid48803	NC_014122	1288	arCOG13190	3		4		S	-	Uncharacterized protein
296109977	1178586..1179122	+	Methanocaldococcus_infernus_ME_uid48803	NC_014122	1289	arCOG01996	42	+	4		S	SpoIIM	Uncharacterized membrane protein
296109978	1179351..1179614	+	Methanocaldococcus_infernus_ME_uid48803	NC_014122	1290	arCOG10897	12		2	SIGNAL	S	-	Uncharacterized protein
296109979	1180202..1180429	+	Methanocaldococcus_infernus_ME_uid48803	NC_014122	1291	-			2	SIGNAL
296109980	1180459..1180881	+	Methanocaldococcus_infernus_ME_uid48803	NC_014122	1292	-			4
296109981	1180878..1181402	+	Methanocaldococcus_infernus_ME_uid48803	NC_014122	1293	arCOG01996	42	+	5		S	SpoIIM	Uncharacterized membrane protein
296109982	1181666..1181962	+	Methanocaldococcus_infernus_ME_uid48803	NC_014122	1294	arCOG10897	12		3	SIGNAL	S	-	Uncharacterized protein
296109983	1182031..1182357	+	Methanocaldococcus_infernus_ME_uid48803	NC_014122	1295	arCOG10305	1		3		S	-	Uncharacterized protein
296109984	1182380..1182925	+	Methanocaldococcus_infernus_ME_uid48803	NC_014122	1296	arCOG01996	42	+	4		S	SpoIIM	Uncharacterized membrane protein
296109985	1183191..1183508	+	Methanocaldococcus_infernus_ME_uid48803	NC_014122	1297	arCOG09673	9		3	SIGNAL	S	-	Uncharacterized protein
296109986	1183571..1183750	+	Methanocaldococcus_infernus_ME_uid48803	NC_014122	1298	arCOG10810	2		2		S	-	Uncharacterized protein
296109987	1183734..1184210	+	Methanocaldococcus_infernus_ME_uid48803	NC_014122	1299	arCOG01996	42	+	3		S	SpoIIM	Uncharacterized membrane protein
296109988	1184478..1184798	+	Methanocaldococcus_infernus_ME_uid48803	NC_014122	1300	arCOG10897	12		3	SIGNAL	S	-	Uncharacterized protein
296109989	1184850..1185230	+	Methanocaldococcus_infernus_ME_uid48803	NC_014122	1301	-			4
296109990	1185432..1186088	+	Methanocaldococcus_infernus_ME_uid48803	NC_014122	1302	arCOG02054	11		5		S	-	Uncharacterized membrane protein, Yip1 family
===	15668267	7	Methanocaldococcus_jannaschii_DSM_2661_uid57713	NC_000909
15668264	88089..88517	-	Methanocaldococcus_jannaschii_DSM_2661_uid57713	NC_000909	92	arCOG05020	4				S	-	Uncharacterized protein
15668265	88561..89493	-	Methanocaldococcus_jannaschii_DSM_2661_uid57713	NC_000909	93	arCOG03226	4				R	-	Uncharacterized protein related to methyl coenzyme M reductase subunit C
15668266	89565..89945	-	Methanocaldococcus_jannaschii_DSM_2661_uid57713	NC_000909	94	arCOG05010	4				S	-	Uncharacterized protein
15668267	89964..90752	-	Methanocaldococcus_jannaschii_DSM_2661_uid57713	NC_000909	95	arCOG05021	10	+	6		S	-	Uncharacterized protein
15668268	91045..91476	-	Methanocaldococcus_jannaschii_DSM_2661_uid57713	NC_000909	96	arCOG01640	6				J	GCD7	Translation initiation factor 2, beta subunit (eIF-2beta)/eIF-5 N-terminal domain
15668269	91672..91857	-	Methanocaldococcus_jannaschii_DSM_2661_uid57713	NC_000909	97	arCOG04126	4				J	RPL37A	Ribosomal protein L37E
15668270	92902..93297	-	Methanocaldococcus_jannaschii_DSM_2661_uid57713	NC_000909	98	arCOG02460	1				C	NapF	Ferredoxin
===	15668616	7	Methanocaldococcus_jannaschii_DSM_2661_uid57713	NC_000909
15668613	391661..391900	-	Methanocaldococcus_jannaschii_DSM_2661_uid57713	NC_000909	444	arCOG03076	5		3		P	-	Predicted subunit of the Multisubunit Na+/H+ antiporter
15668614	392088..393233	+	Methanocaldococcus_jannaschii_DSM_2661_uid57713	NC_000909	445	arCOG00048	5				L	RlmL	23S rRNA G2445 N2-methylase RlmL
15668615	393228..394313	-	Methanocaldococcus_jannaschii_DSM_2661_uid57713	NC_000909	446	arCOG03407	3				R	-	AAA+ superfamily ATPase
15668616	394393..395292	+	Methanocaldococcus_jannaschii_DSM_2661_uid57713	NC_000909	447	arCOG02177	106	+	7		S	-	Uncharacterized membrane protein
15668617	395433..396236	+	Methanocaldococcus_jannaschii_DSM_2661_uid57713	NC_000909	448	arCOG02050	6		8		P	-	Sulfite exporter, TauE/SafE family
15668618	396327..396992	-	Methanocaldococcus_jannaschii_DSM_2661_uid57713	NC_000909	449	arCOG01231	4				O	HypB	Ni2+-binding GTPase involved in regulation of expression and maturation of urease and hydrogenase
15668619	397007..397690	-	Methanocaldococcus_jannaschii_DSM_2661_uid57713	NC_000909	450	arCOG04150	4				J	Krr1	rRNA processing protein Krr1/Pno1, contains KH domain
===	15668888	7	Methanocaldococcus_jannaschii_DSM_2661_uid57713	NC_000909
15668885	630664..630972	+	Methanocaldococcus_jannaschii_DSM_2661_uid57713	NC_000909	717	-			3
15668886	631068..632201	+	Methanocaldococcus_jannaschii_DSM_2661_uid57713	NC_000909	718	arCOG05096	2		4		S	-	Uncharacterized membrane protein
15668887	632219..633436	+	Methanocaldococcus_jannaschii_DSM_2661_uid57713	NC_000909	719	arCOG04260	6				I	HMG1	Hydroxymethylglutaryl-CoA reductase
15668888	633439..634083	+	Methanocaldococcus_jannaschii_DSM_2661_uid57713	NC_000909	720	arCOG01994	112	+	4		S	SpoIIM	Uncharacterized membrane protein
15668889	634128..634271	-	Methanocaldococcus_jannaschii_DSM_2661_uid57713	NC_000909	721	arCOG04049	4				J	RPL40A	Ribosomal protein L40E
15668890	634421..634939	-	Methanocaldococcus_jannaschii_DSM_2661_uid57713	NC_000909	722	arCOG04733	5				J	Tsr3	Ribosome biogenesis protein Tsr3, contains Fer4-like metal-binding domain ortholog of eukaryotic RNase L inhibitor RLI N-terminal domain
15668891	635015..636367	+	Methanocaldococcus_jannaschii_DSM_2661_uid57713	NC_000909	723	arCOG01731	3		12		V	NorM	Na+-driven multidrug efflux pump
===	15668977	7	Methanocaldococcus_jannaschii_DSM_2661_uid57713	NC_000909
15668974	713720..715174	-	Methanocaldococcus_jannaschii_DSM_2661_uid57713	NC_000909	806	arCOG01748	1				E	ArgH	Argininosuccinate lyase
15668975	715510..715779	+	Methanocaldococcus_jannaschii_DSM_2661_uid57713	NC_000909	807	arCOG09673	9		2		S	-	Uncharacterized protein
15668976	715848..716336	+	Methanocaldococcus_jannaschii_DSM_2661_uid57713	NC_000909	808	-			4
15668977	716397..716933	+	Methanocaldococcus_jannaschii_DSM_2661_uid57713	NC_000909	809	arCOG01996	42	+	4		S	SpoIIM	Uncharacterized membrane protein
15668978	716982..717407	+	Methanocaldococcus_jannaschii_DSM_2661_uid57713	NC_000909	810	arCOG02054	11		3		S	-	Uncharacterized membrane protein, Yip1 family
15668979	717487..719001	+	Methanocaldococcus_jannaschii_DSM_2661_uid57713	NC_000909	811	arCOG04400	6		2	SIGNAL	M	-	S-layer domain
15668980	719006..719518	+	Methanocaldococcus_jannaschii_DSM_2661_uid57713	NC_000909	812	arCOG09674	2		4		S	-	Uncharacterized protein
===	261402306	7	Methanocaldococcus_vulcanius_M7_uid41131	NC_013407
261402303	181273..183243	-	Methanocaldococcus_vulcanius_M7_uid41131	NC_013407	172	arCOG00989	2				J	Tgt	Queuine/archaeosine tRNA-ribosyltransferase
261402304	183485..183724	-	Methanocaldococcus_vulcanius_M7_uid41131	NC_013407	173	arCOG03076	5		3		P	-	Predicted subunit of the Multisubunit Na+/H+ antiporter
261402305	183891..185036	+	Methanocaldococcus_vulcanius_M7_uid41131	NC_013407	174	arCOG00048	5				L	RlmL	23S rRNA G2445 N2-methylase RlmL
261402306	185175..185990	+	Methanocaldococcus_vulcanius_M7_uid41131	NC_013407	175	arCOG02177	106	+	7		S	-	Uncharacterized membrane protein
261402307	186181..186966	+	Methanocaldococcus_vulcanius_M7_uid41131	NC_013407	176	arCOG02050	6		8		P	-	Sulfite exporter, TauE/SafE family
261402308	186941..187615	-	Methanocaldococcus_vulcanius_M7_uid41131	NC_013407	177	arCOG01231	4				O	HypB	Ni2+-binding GTPase involved in regulation of expression and maturation of urease and hydrogenase
261402309	187632..188282	-	Methanocaldococcus_vulcanius_M7_uid41131	NC_013407	178	arCOG04150	4				J	Krr1	rRNA processing protein Krr1/Pno1, contains KH domain
===	2.61402e+17	10	Methanocaldococcus_vulcanius_M7_uid41131	NC_013407
261402445	308192..308719	-	Methanocaldococcus_vulcanius_M7_uid41131	NC_013407	314	-
261402446	308855..310375	-	Methanocaldococcus_vulcanius_M7_uid41131	NC_013407	315	arCOG04400	6		2	SIGNAL	M	-	S-layer domain
261402447	310390..311043	-	Methanocaldococcus_vulcanius_M7_uid41131	NC_013407	316	arCOG02054	11		5		S	-	Uncharacterized membrane protein, Yip1 family
261402448	311101..311637	-	Methanocaldococcus_vulcanius_M7_uid41131	NC_013407	317	arCOG01996	42	+	4		S	SpoIIM	Uncharacterized membrane protein
261402449	311661..311939	-	Methanocaldococcus_vulcanius_M7_uid41131	NC_013407	318	arCOG10443	4		3		S	-	Uncharacterized protein
261402450	312005..312319	-	Methanocaldococcus_vulcanius_M7_uid41131	NC_013407	319	arCOG09673	9		2		S	-	Uncharacterized protein
261402451	312720..313007	-	Methanocaldococcus_vulcanius_M7_uid41131	NC_013407	320	arCOG01996	42	+	2		S	SpoIIM	Uncharacterized membrane protein
261402452	313012..313410	-	Methanocaldococcus_vulcanius_M7_uid41131	NC_013407	321	arCOG13190	3		4		S	-	Uncharacterized protein
261402453	313429..313731	-	Methanocaldococcus_vulcanius_M7_uid41131	NC_013407	322	arCOG09673	9		2		S	-	Uncharacterized protein
261402454	314029..315126	-	Methanocaldococcus_vulcanius_M7_uid41131	NC_013407	323	arCOG03407	3				R	-	AAA+ superfamily ATPase
===	261403364	7	Methanocaldococcus_vulcanius_M7_uid41131	NC_013407
261403361	1237311..1237736	-	Methanocaldococcus_vulcanius_M7_uid41131	NC_013407	1230	arCOG05020	4				S	-	Uncharacterized protein
261403362	1237729..1238649	-	Methanocaldococcus_vulcanius_M7_uid41131	NC_013407	1231	arCOG03226	4				R	-	Uncharacterized protein related to methyl coenzyme M reductase subunit C
261403363	1238717..1239109	-	Methanocaldococcus_vulcanius_M7_uid41131	NC_013407	1232	arCOG05010	4				S	-	Uncharacterized protein
261403364	1239264..1240037	-	Methanocaldococcus_vulcanius_M7_uid41131	NC_013407	1233	arCOG05021	10	+	6		S	-	Uncharacterized protein
261403365	1240046..1240477	-	Methanocaldococcus_vulcanius_M7_uid41131	NC_013407	1234	arCOG01640	6				J	GCD7	Translation initiation factor 2, beta subunit (eIF-2beta)/eIF-5 N-terminal domain
261403366	1240696..1240881	-	Methanocaldococcus_vulcanius_M7_uid41131	NC_013407	1235	arCOG04126	4				J	RPL37A	Ribosomal protein L37E
261403367	1241223..1241654	+	Methanocaldococcus_vulcanius_M7_uid41131	NC_013407	1236	arCOG01019	1				R	-	SpoU rRNA Methylase family enzyme
===	261403578	7	Methanocaldococcus_vulcanius_M7_uid41131	NC_013407
261403575	1467530..1468384	-	Methanocaldococcus_vulcanius_M7_uid41131	NC_013407	1444	arCOG00219	1		1		P	ModA	ABC-type molybdate transport system, periplasmic component
261403576	1468655..1469209	+	Methanocaldococcus_vulcanius_M7_uid41131	NC_013407	1445	arCOG04733	5				J	Tsr3	Ribosome biogenesis protein Tsr3, contains Fer4-like metal-binding domain ortholog of eukaryotic RNase L inhibitor RLI N-terminal domain
261403577	1469188..1469331	+	Methanocaldococcus_vulcanius_M7_uid41131	NC_013407	1446	arCOG04049	4				J	RPL40A	Ribosomal protein L40E
261403578	1469467..1470093	-	Methanocaldococcus_vulcanius_M7_uid41131	NC_013407	1447	arCOG01994	112	+	4		S	SpoIIM	Uncharacterized membrane protein
261403579	1470113..1471330	-	Methanocaldococcus_vulcanius_M7_uid41131	NC_013407	1448	arCOG04260	6				I	HMG1	Hydroxymethylglutaryl-CoA reductase
261403580	1471473..1473125	-	Methanocaldococcus_vulcanius_M7_uid41131	NC_013407	1449	arCOG00185	1				O	GsiA	ABC-type glutathione transport system ATPase component, contains duplicated ATPase domain
261403581	1473341..1473955	+	Methanocaldococcus_vulcanius_M7_uid41131	NC_013407	1450	arCOG01872	1				H	MobA	Molybdopterin-guanine dinucleotide biosynthesis protein A
===	1.4792e+26	10	Methanocella_arvoryzae_MRE50_uid61623	NC_009464
147920240	1557536..1558162	-	Methanocella_arvoryzae_MRE50_uid61623	NC_009464	1558	arCOG00762	1				C	-	Formylmethanofuran dehydrogenase subunit E
147920241	1558462..1559340	+	Methanocella_arvoryzae_MRE50_uid61623	NC_009464	1559	arCOG00610	1				K	-	Predicted transcriptional regulator, contains C-terminal CBS domains
147920242	1559407..1560444	-	Methanocella_arvoryzae_MRE50_uid61623	NC_009464	1560	arCOG00982	29				C	GldA	Glycerol dehydrogenase or related enzyme
147920243	1560525..1561373	+	Methanocella_arvoryzae_MRE50_uid61623	NC_009464	1561	arCOG02177	106	+	8		S	-	Uncharacterized membrane protein
147920244	1561370..1561981	+	Methanocella_arvoryzae_MRE50_uid61623	NC_009464	1562	arCOG01994	112	+	5		S	SpoIIM	Uncharacterized membrane protein
147920245	1562165..1562464	+	Methanocella_arvoryzae_MRE50_uid61623	NC_009464	1563	-				SIGNAL
147920246	1562537..1563196	+	Methanocella_arvoryzae_MRE50_uid61623	NC_009464	1564	arCOG01994	112	+	4		S	SpoIIM	Uncharacterized membrane protein
147920247	1563439..1564341	+	Methanocella_arvoryzae_MRE50_uid61623	NC_009464	1565	arCOG04459	3				H	NadA	Quinolinate synthase
147920248	1564349..1565422	+	Methanocella_arvoryzae_MRE50_uid61623	NC_009464	1566	arCOG04428	3				O	HypD	Hydrogenase maturation factor
147920249	1565570..1566511	-	Methanocella_arvoryzae_MRE50_uid61623	NC_009464	1567	arCOG04912	3		1		S	-	Uncharacterized protein
===	3.83318e+17	8	Methanocella_conradii_HZ254_uid157911	NC_017034
383318461	8386..9351	+	Methanocella_conradii_HZ254_uid157911	NC_017034	8	arCOG04912	3		1		S	-	Uncharacterized protein
383318462	9440..10510	-	Methanocella_conradii_HZ254_uid157911	NC_017034	9	arCOG04428	3				O	HypD	Hydrogenase maturation factor
383318463	10512..11411	-	Methanocella_conradii_HZ254_uid157911	NC_017034	10	arCOG04459	3				H	NadA	Quinolinate synthase
383318464	11449..12060	-	Methanocella_conradii_HZ254_uid157911	NC_017034	11	arCOG01994	112	+	5		S	SpoIIM	Uncharacterized membrane protein
383318465	12156..12989	-	Methanocella_conradii_HZ254_uid157911	NC_017034	12	arCOG02177	106	+	7		S	-	Uncharacterized membrane protein
383318466	13058..14095	+	Methanocella_conradii_HZ254_uid157911	NC_017034	13	arCOG00982	29				C	GldA	Glycerol dehydrogenase or related enzyme
383318467	14151..15698	+	Methanocella_conradii_HZ254_uid157911	NC_017034	14	arCOG02985	1		9	SIGNAL	T	-	Membrane proteinase of CAAX superfamily, regulator of anti-sigma factor
383318468	15704..15841	+	Methanocella_conradii_HZ254_uid157911	NC_017034	15	-
===	2.82163e+26	9	Methanocella_paludicola_SANAE_uid42887	NC_013665
282162857	182211..182648	+	Methanocella_paludicola_SANAE_uid42887	NC_013665	187	arCOG04767	2				O	PpiB	Peptidyl-prolyl cis-trans isomerase (rotamase) - cyclophilin family
282162858	182719..183066	+	Methanocella_paludicola_SANAE_uid42887	NC_013665	188	arCOG01139	1				O	Rri1	Proteasome lid subunit RPN8/RPN11, contains Jab1/MPN domain metalloenzyme (JAMM) motif
282162859	183071..184108	-	Methanocella_paludicola_SANAE_uid42887	NC_013665	189	arCOG00982	29				C	GldA	Glycerol dehydrogenase or related enzyme
282162860	184175..185008	+	Methanocella_paludicola_SANAE_uid42887	NC_013665	190	arCOG02177	106	+	8		S	-	Uncharacterized membrane protein
282162861	185001..185609	+	Methanocella_paludicola_SANAE_uid42887	NC_013665	191	arCOG01994	112	+	5		S	SpoIIM	Uncharacterized membrane protein
282162862	185684..186301	+	Methanocella_paludicola_SANAE_uid42887	NC_013665	192	arCOG01994	112	+	5		S	SpoIIM	Uncharacterized membrane protein
282162863	186417..187319	+	Methanocella_paludicola_SANAE_uid42887	NC_013665	193	arCOG04459	3				H	NadA	Quinolinate synthase
282162864	187321..188376	+	Methanocella_paludicola_SANAE_uid42887	NC_013665	194	arCOG04428	3				O	HypD	Hydrogenase maturation factor
282162865	188398..189414	-	Methanocella_paludicola_SANAE_uid42887	NC_013665	195	arCOG04912	3		1		S	-	Uncharacterized protein
===	9177302391773020	8	Methanococcoides_burtonii_DSM_6242_uid58023	NC_007955
91773020	1110923..1111399	-	Methanococcoides_burtonii_DSM_6242_uid58023	NC_007955	938	arCOG02416	1		1		N	-	Pilin/Flagellin, FlaG/FlaF family
91773021	1111428..1111673	-	Methanococcoides_burtonii_DSM_6242_uid58023	NC_007955	939	arCOG06141	2			SIGNAL	N	-	Predicted pilin/flagellin
91773022	1111845..1113002	-	Methanococcoides_burtonii_DSM_6242_uid58023	NC_007955	940	arCOG04346	9				F	-	5-formaminoimidazole-4-carboxamide-1-beta-D-ribofuranosyl 5'-monophosphate synthetase (purine biosynthesis)
91773023	1113101..1113748	-	Methanococcoides_burtonii_DSM_6242_uid58023	NC_007955	941	arCOG01994	112	+	4		S	SpoIIM	Uncharacterized membrane protein
91773024	1113754..1114605	-	Methanococcoides_burtonii_DSM_6242_uid58023	NC_007955	942	arCOG02177	106	+	8		S	-	Uncharacterized membrane protein
91773025	1114698..1115771	+	Methanococcoides_burtonii_DSM_6242_uid58023	NC_007955	943	arCOG00982	29				C	GldA	Glycerol dehydrogenase or related enzyme
91773026	1115895..1116347	+	Methanococcoides_burtonii_DSM_6242_uid58023	NC_007955	944	arCOG04477	24				R	-	Predicted metal binding protein, contains two cysteine clusters
91773027	1116424..1117047	+	Methanococcoides_burtonii_DSM_6242_uid58023	NC_007955	945	arCOG04411	10				S	-	Uncharacterized protein
===	150400455	7	Methanococcus_aeolicus_Nankai_3_uid58823	NC_009635
150400452	15586..16107	+	Methanococcus_aeolicus_Nankai_3_uid58823	NC_009635	13	arCOG04113	1				J	RplP	Ribosomal protein L10AE/L16
150400453	16197..17474	-	Methanococcus_aeolicus_Nankai_3_uid58823	NC_009635	14	arCOG01671	2				H	UbiD	3-polyprenyl-4-hydroxybenzoate decarboxylase or related decarboxylase
150400454	17573..18211	-	Methanococcus_aeolicus_Nankai_3_uid58823	NC_009635	15	arCOG02247	4				H	CobH	Precorrin isomerase
150400455	18343..19161	-	Methanococcus_aeolicus_Nankai_3_uid58823	NC_009635	16	arCOG02177	106	+	7		S	-	Uncharacterized membrane protein
150400456	19421..19747	+	Methanococcus_aeolicus_Nankai_3_uid58823	NC_009635	17	arCOG04967	2				T	-	PII-like signaling protein
150400457	19798..20844	+	Methanococcus_aeolicus_Nankai_3_uid58823	NC_009635	18	arCOG00367	2				L	-	NurA 5'-3' nuclease
150400458	20867..21694	+	Methanococcus_aeolicus_Nankai_3_uid58823	NC_009635	19	arCOG04060	2				K	-	Predicted transcriptional regulator
===	1.50401e+35	18	Methanococcus_aeolicus_Nankai_3_uid58823	NC_009635
150400953	541574..542251	-	Methanococcus_aeolicus_Nankai_3_uid58823	NC_009635	514	arCOG00922	4				V	SalX	ABC-type antimicrobial peptide transport system, ATPase component
150400954	542263..543780	-	Methanococcus_aeolicus_Nankai_3_uid58823	NC_009635	515	arCOG04400	6		2	SIGNAL	M	-	S-layer domain
150400955	543790..544443	-	Methanococcus_aeolicus_Nankai_3_uid58823	NC_009635	516	arCOG02054	11		5		S	-	Uncharacterized membrane protein, Yip1 family
150400956	544513..545058	-	Methanococcus_aeolicus_Nankai_3_uid58823	NC_009635	517	arCOG01996	42	+	4		S	SpoIIM	Uncharacterized membrane protein
150400957	545096..545518	-	Methanococcus_aeolicus_Nankai_3_uid58823	NC_009635	518	arCOG12661	2		4		S	-	Uncharacterized protein
150400958	545570..545890	-	Methanococcus_aeolicus_Nankai_3_uid58823	NC_009635	519	arCOG10897	12		2	SIGNAL	S	-	Uncharacterized protein
150400959	546143..546670	-	Methanococcus_aeolicus_Nankai_3_uid58823	NC_009635	520	arCOG01996	42	+	5		S	SpoIIM	Uncharacterized membrane protein
150400960	546683..547150	-	Methanococcus_aeolicus_Nankai_3_uid58823	NC_009635	521	arCOG10443	4		4		S	-	Uncharacterized protein
150400961	547179..547478	-	Methanococcus_aeolicus_Nankai_3_uid58823	NC_009635	522	arCOG10897	12		2	SIGNAL	S	-	Uncharacterized protein
150400962	547736..547837	-	Methanococcus_aeolicus_Nankai_3_uid58823	NC_009635	523	-			1
150400963	547872..548519	-	Methanococcus_aeolicus_Nankai_3_uid58823	NC_009635	524	arCOG02054	11		5		S	-	Uncharacterized membrane protein, Yip1 family
150400964	548526..549092	-	Methanococcus_aeolicus_Nankai_3_uid58823	NC_009635	525	arCOG01996	42	+	4		S	SpoIIM	Uncharacterized membrane protein
150400965	549108..549569	-	Methanococcus_aeolicus_Nankai_3_uid58823	NC_009635	526	-			4
150400966	549628..550011	-	Methanococcus_aeolicus_Nankai_3_uid58823	NC_009635	527	arCOG10897	12		1	SIGNAL	S	-	Uncharacterized protein
150400967	550499..550981	-	Methanococcus_aeolicus_Nankai_3_uid58823	NC_009635	528	arCOG01996	42	+	3		S	SpoIIM	Uncharacterized membrane protein
150400968	551314..551652	+	Methanococcus_aeolicus_Nankai_3_uid58823	NC_009635	529	arCOG03506	1				X	-	Transposase
150400969	552792..553064	+	Methanococcus_aeolicus_Nankai_3_uid58823	NC_009635	530	-
150400970	553536..553907	+	Methanococcus_aeolicus_Nankai_3_uid58823	NC_009635	531	arCOG02461	1				C	-	Ferredoxin
===	45357891	7	Methanococcus_maripaludis_S2_uid58035	NC_005791
45357888	321169..322191	-	Methanococcus_maripaludis_S2_uid58035	NC_005791	325	arCOG00493	2				G	GapA	Glyceraldehyde-3-phosphate dehydrogenase/erythrose-4-phosphate dehydrogenase
45357889	322398..324389	+	Methanococcus_maripaludis_S2_uid58035	NC_005791	326	arCOG00810	7				J	MetG	Methionyl-tRNA synthetase
45357890	324525..326042	+	Methanococcus_maripaludis_S2_uid58035	NC_005791	327	arCOG02013	3				F	DeoA	Thymidine phosphorylase
45357891	326152..326958	+	Methanococcus_maripaludis_S2_uid58035	NC_005791	328	arCOG02177	106	+	7		S	-	Uncharacterized membrane protein
45357892	326973..327263	+	Methanococcus_maripaludis_S2_uid58035	NC_005791	329	arCOG05038	4				S	-	Uncharacterized protein
45357893	327278..327910	+	Methanococcus_maripaludis_S2_uid58035	NC_005791	330	arCOG02247	4				H	CobH	Precorrin isomerase
45357894	327912..328304	-	Methanococcus_maripaludis_S2_uid58035	NC_005791	331	arCOG00419	7				F	Hit	HIT family hydrolase
===	45359039	7	Methanococcus_maripaludis_S2_uid58035	NC_005791
45359036	1433023..1433403	+	Methanococcus_maripaludis_S2_uid58035	NC_005791	1473	arCOG04842	3				S	-	Uncharacterized protein
45359037	1433443..1436547	+	Methanococcus_maripaludis_S2_uid58035	NC_005791	1474	arCOG00807	4				J	IleS	Isoleucyl-tRNA synthetase
45359038	1436584..1437417	-	Methanococcus_maripaludis_S2_uid58035	NC_005791	1475	arCOG07801	2			SIGNAL	S	-	Uncharacterized protein
45359039	1437510..1438247	-	Methanococcus_maripaludis_S2_uid58035	NC_005791	1476	arCOG05021	10	+	5		S	-	Uncharacterized protein
45359040	1438364..1438759	+	Methanococcus_maripaludis_S2_uid58035	NC_005791	1477	arCOG00106	4				H	CobB	Cobyrinic acid a,c-diamide synthase
45359041	1438659..1439708	+	Methanococcus_maripaludis_S2_uid58035	NC_005791	1478	arCOG00106	4				H	CobB	Cobyrinic acid a,c-diamide synthase
45359042	1439724..1440662	+	Methanococcus_maripaludis_S2_uid58035	NC_005791	1479	arCOG04453	3				T	DisA_N	Diadenylate cyclase (c-di-AMP synthetase), DisA_N domain
===	45359159	7	Methanococcus_maripaludis_S2_uid58035	NC_005791
45359156	1542305..1543210	-	Methanococcus_maripaludis_S2_uid58035	NC_005791	1593	arCOG01116	3				R	-	Predicted DNA-binding protein containing a Zn-ribbon domain
45359157	1543222..1543764	-	Methanococcus_maripaludis_S2_uid58035	NC_005791	1594	arCOG05064	3				S	-	Uncharacterized protein
45359158	1543851..1545467	-	Methanococcus_maripaludis_S2_uid58035	NC_005791	1595	arCOG00990	3				J	-	Queuine tRNA-ribosyltransferase, contain PUA domain
45359159	1545547..1546185	-	Methanococcus_maripaludis_S2_uid58035	NC_005791	1596	arCOG01994	112	+	5		S	SpoIIM	Uncharacterized membrane protein
45359160	1546136..1546645	+	Methanococcus_maripaludis_S2_uid58035	NC_005791	1597	arCOG01869	4				I	PgpA	Phosphatidylglycerophosphatase A fused to adenosylcobinamide amidohydrolase, CbiZ
45359161	1546728..1547282	+	Methanococcus_maripaludis_S2_uid58035	NC_005791	1598	arCOG04822	3				S	-	Uncharacterized protein
45359162	1547298..1547963	+	Methanococcus_maripaludis_S2_uid58035	NC_005791	1599	arCOG01957	3				P	TrkA	TrkA, K+ transport system, NAD-binding component
===	150399537	7	Methanococcus_vannielii_SB_uid58767	NC_009634
150399534	813399..813785	+	Methanococcus_vannielii_SB_uid58767	NC_009634	774	arCOG04842	3				S	-	Uncharacterized protein
150399535	813846..816947	+	Methanococcus_vannielii_SB_uid58767	NC_009634	775	arCOG00807	4				J	IleS	Isoleucyl-tRNA synthetase
150399536	816989..817828	-	Methanococcus_vannielii_SB_uid58767	NC_009634	776	arCOG07801	2			SIGNAL	S	-	Uncharacterized protein
150399537	817936..818673	-	Methanococcus_vannielii_SB_uid58767	NC_009634	777	arCOG05021	10	+	5		S	-	Uncharacterized protein
150399538	818826..820169	+	Methanococcus_vannielii_SB_uid58767	NC_009634	778	arCOG00106	4				H	CobB	Cobyrinic acid a,c-diamide synthase
150399539	820181..821113	+	Methanococcus_vannielii_SB_uid58767	NC_009634	779	arCOG04453	3				T	DisA_N	Diadenylate cyclase (c-di-AMP synthetase), DisA_N domain
150399540	821216..822472	+	Methanococcus_vannielii_SB_uid58767	NC_009634	780	arCOG01698	2				E	LeuC	Homoaconitate hydratase/3-isopropylmalate dehydratase large subunit family protein
===	150399658	7	Methanococcus_vannielii_SB_uid58767	NC_009634
150399655	925771..926676	-	Methanococcus_vannielii_SB_uid58767	NC_009634	895	arCOG01116	3				R	-	Predicted DNA-binding protein containing a Zn-ribbon domain
150399656	926712..927275	-	Methanococcus_vannielii_SB_uid58767	NC_009634	896	arCOG05064	3				S	-	Uncharacterized protein
150399657	927355..928974	-	Methanococcus_vannielii_SB_uid58767	NC_009634	897	arCOG00990	3				J	-	Queuine tRNA-ribosyltransferase, contain PUA domain
150399658	929059..929649	-	Methanococcus_vannielii_SB_uid58767	NC_009634	898	arCOG01994	112	+	5		S	SpoIIM	Uncharacterized membrane protein
150399659	929669..930157	+	Methanococcus_vannielii_SB_uid58767	NC_009634	899	arCOG01869	4				I	PgpA	Phosphatidylglycerophosphatase A fused to adenosylcobinamide amidohydrolase, CbiZ
150399660	930252..930806	+	Methanococcus_vannielii_SB_uid58767	NC_009634	900	arCOG04822	3				S	-	Uncharacterized protein
150399661	930834..931499	+	Methanococcus_vannielii_SB_uid58767	NC_009634	901	arCOG01957	3				P	TrkA	TrkA, K+ transport system, NAD-binding component
===	150400081	7	Methanococcus_vannielii_SB_uid58767	NC_009634
150400078	1361879..1362901	-	Methanococcus_vannielii_SB_uid58767	NC_009634	1318	arCOG00493	2				G	GapA	Glyceraldehyde-3-phosphate dehydrogenase/erythrose-4-phosphate dehydrogenase
150400079	1363144..1365135	+	Methanococcus_vannielii_SB_uid58767	NC_009634	1319	arCOG00810	7				J	MetG	Methionyl-tRNA synthetase
150400080	1365285..1366802	+	Methanococcus_vannielii_SB_uid58767	NC_009634	1320	arCOG02013	3				F	DeoA	Thymidine phosphorylase
150400081	1366920..1367726	+	Methanococcus_vannielii_SB_uid58767	NC_009634	1321	arCOG02177	106	+	7		S	-	Uncharacterized membrane protein
150400082	1367773..1368045	+	Methanococcus_vannielii_SB_uid58767	NC_009634	1322	arCOG05038	4				S	-	Uncharacterized protein
150400083	1368079..1368711	+	Methanococcus_vannielii_SB_uid58767	NC_009634	1323	arCOG02247	4				H	CobH	Precorrin isomerase
150400084	1368744..1369136	-	Methanococcus_vannielii_SB_uid58767	NC_009634	1324	arCOG00419	7				F	Hit	HIT family hydrolase
===	297619693	7	Methanococcus_voltae_A3_uid49529	NC_014222
297619690	1312328..1313212	-	Methanococcus_voltae_A3_uid49529	NC_014222	1162	arCOG02880	1		6		S	-	Uncharacterized protein, DUF4013 family
297619691	1313711..1314436	+	Methanococcus_voltae_A3_uid49529	NC_014222	1163	arCOG01589	1				H	RimK	Glutathione synthase/glutaminyl transferase/alpha-L-glutamate ligase
297619692	1314459..1315502	-	Methanococcus_voltae_A3_uid49529	NC_014222	1164	arCOG00651	1				H	CbiG	Cobalamin biosynthesis protein CbiG
297619693	1315791..1316375	-	Methanococcus_voltae_A3_uid49529	NC_014222	1165	arCOG01994	112	+	5		S	SpoIIM	Uncharacterized membrane protein
297619694	1316706..1317191	+	Methanococcus_voltae_A3_uid49529	NC_014222	1166	arCOG01869	4				I	PgpA	Phosphatidylglycerophosphatase A fused to adenosylcobinamide amidohydrolase, CbiZ
297619695	1317313..1317942	+	Methanococcus_voltae_A3_uid49529	NC_014222	1167	arCOG04822	3				S	-	Uncharacterized protein
297619696	1317978..1318661	+	Methanococcus_voltae_A3_uid49529	NC_014222	1168	arCOG01957	3			SIGNAL	P	TrkA	TrkA, K+ transport system, NAD-binding component
===	297620149	7	Methanococcus_voltae_A3_uid49529	NC_014222
297620146	1816848..1818122	-	Methanococcus_voltae_A3_uid49529	NC_014222	1618	arCOG01698	2				E	LeuC	Homoaconitate hydratase/3-isopropylmalate dehydratase large subunit family protein
297620147	1818413..1819291	-	Methanococcus_voltae_A3_uid49529	NC_014222	1619	arCOG04120	1				G	PykF	Pyruvate kinase
297620148	1819575..1820954	-	Methanococcus_voltae_A3_uid49529	NC_014222	1620	arCOG00106	4			SIGNAL	H	CobB	Cobyrinic acid a,c-diamide synthase
297620149	1821318..1822175	+	Methanococcus_voltae_A3_uid49529	NC_014222	1621	arCOG05021	10	+	5		S	-	Uncharacterized protein
297620150	1822249..1823118	+	Methanococcus_voltae_A3_uid49529	NC_014222	1622	arCOG00892	1				R	-	Predicted metal-dependent hydrolase with the TIM-barrel fold
297620151	1823172..1823963	-	Methanococcus_voltae_A3_uid49529	NC_014222	1623	arCOG00307	1				J	RPP1	RNase P/RNase MRP subunit p30
297620152	1824116..1824406	-	Methanococcus_voltae_A3_uid49529	NC_014222	1624	arCOG04140	1				S	-	Uncharacterized protein
===	297620240	7	Methanococcus_voltae_A3_uid49529	NC_014222
297620237	1924735..1925133	+	Methanococcus_voltae_A3_uid49529	NC_014222	1709	arCOG00919	1				L	-	Holliday junction resolvase, archaeal type
297620238	1925172..1925594	-	Methanococcus_voltae_A3_uid49529	NC_014222	1710	arCOG05032	1				S	-	Uncharacterized protein
297620239	1926011..1926310	-	Methanococcus_voltae_A3_uid49529	NC_014222	1711	arCOG05038	4				S	-	Uncharacterized protein
297620240	1926342..1927148	-	Methanococcus_voltae_A3_uid49529	NC_014222	1712	arCOG02177	106	+	7		S	-	Uncharacterized membrane protein
297620241	1927351..1929162	-	Methanococcus_voltae_A3_uid49529	NC_014222	1713	arCOG02013	3				F	DeoA	Thymidine phosphorylase
297620242	1929466..1931577	-	Methanococcus_voltae_A3_uid49529	NC_014222	1714	arCOG00810	7				J	MetG	Methionyl-tRNA synthetase
297620243	1931811..1932230	-	Methanococcus_voltae_A3_uid49529	NC_014222	1715	arCOG01824	1		1	SIGNAL	N	FlaF	Archaellum protein F, flagellin of FlaG/FlaF family
===	124486127	7	Methanocorpusculum_labreanum_Z_uid58785	NC_008942
124486124	1330820..1331659	+	Methanocorpusculum_labreanum_Z_uid58785	NC_008942	1296	arCOG04448	5				O	DraG	ADP-ribosylglycohydrolase
124486125	1331673..1332131	-	Methanocorpusculum_labreanum_Z_uid58785	NC_008942	1297	arCOG04477	24				R	-	Predicted metal binding protein, contains two cysteine clusters
124486126	1332135..1333217	-	Methanocorpusculum_labreanum_Z_uid58785	NC_008942	1298	arCOG00982	29				C	GldA	Glycerol dehydrogenase or related enzyme
124486127	1333232..1334068	+	Methanocorpusculum_labreanum_Z_uid58785	NC_008942	1299	arCOG02177	106	+	8		S	-	Uncharacterized membrane protein
124486128	1334183..1335361	+	Methanocorpusculum_labreanum_Z_uid58785	NC_008942	1300	arCOG00666	2				M	GCD1	N-acetylglucosamine-1-phosphate uridyltransferase
124486129	1335847..1336842	-	Methanocorpusculum_labreanum_Z_uid58785	NC_008942	1301	arCOG03032	2				R	-	TPR repeats containing protein
124486130	1336904..1338490	+	Methanocorpusculum_labreanum_Z_uid58785	NC_008942	1302	arCOG00370	3				D	Smc	Chromosome segregation ATPase
===	3.97781e+17	8	Methanoculleus_bourgensis_MS2_uid171377	NC_018227
397780639	1502862..1503734	+	Methanoculleus_bourgensis_MS2_uid171377	NC_018227	1473	arCOG04448	5				O	DraG	ADP-ribosylglycohydrolase
397780640	1504283..1504735	-	Methanoculleus_bourgensis_MS2_uid171377	NC_018227	1474	arCOG04477	24				R	-	Predicted metal binding protein, contains two cysteine clusters
397780641	1504742..1505824	-	Methanoculleus_bourgensis_MS2_uid171377	NC_018227	1475	arCOG00982	29				C	GldA	Glycerol dehydrogenase or related enzyme
397780642	1505836..1506681	+	Methanoculleus_bourgensis_MS2_uid171377	NC_018227	1476	arCOG02177	106	+	7		S	-	Uncharacterized membrane protein
397780643	1506674..1507240	+	Methanoculleus_bourgensis_MS2_uid171377	NC_018227	1477	arCOG01994	112	+	4		S	SpoIIM	Uncharacterized membrane protein
397780644	1507277..1508710	+	Methanoculleus_bourgensis_MS2_uid171377	NC_018227	1478	arCOG00402	10				J	ProS	Prolyl-tRNA synthetase
397780645	1508711..1509166	-	Methanoculleus_bourgensis_MS2_uid171377	NC_018227	1479	arCOG07449	4				S	-	Uncharacterized protein
397780646	1509729..1510043	-	Methanoculleus_bourgensis_MS2_uid171377	NC_018227	1480	arCOG04424	1				S	-	Uncharacterized protein
===	1.2618e+17	8	Methanoculleus_marisnigri_JR1_uid58561	NC_009051
126179983	2033062..2033982	-	Methanoculleus_marisnigri_JR1_uid58561	NC_009051	2031	arCOG02446	2				S	-	Uncharacterized protein
126179984	2034335..2034790	+	Methanoculleus_marisnigri_JR1_uid58561	NC_009051	2032	arCOG07449	4				S	-	Uncharacterized protein
126179985	2034791..2036224	-	Methanoculleus_marisnigri_JR1_uid58561	NC_009051	2033	arCOG00402	10				J	ProS	Prolyl-tRNA synthetase
126179986	2036261..2036827	-	Methanoculleus_marisnigri_JR1_uid58561	NC_009051	2034	arCOG01994	112	+	4		S	SpoIIM	Uncharacterized membrane protein
126179987	2036820..2037665	-	Methanoculleus_marisnigri_JR1_uid58561	NC_009051	2035	arCOG02177	106	+	7		S	-	Uncharacterized membrane protein
126179988	2037677..2038759	+	Methanoculleus_marisnigri_JR1_uid58561	NC_009051	2036	arCOG00982	29				C	GldA	Glycerol dehydrogenase or related enzyme
126179989	2038849..2040441	+	Methanoculleus_marisnigri_JR1_uid58561	NC_009051	2037	arCOG01361	1				K	ELP3	Histone acetyltransferase
126179990	2040438..2041601	+	Methanoculleus_marisnigri_JR1_uid58561	NC_009051	2038	arCOG04110	1				L	PRI1	Eukaryotic-type DNA primase, catalytic (small) subunit
===	298673993	7	Methanohalobium_evestigatum_Z_7303_uid49857	NC_014253
298673990	12995..14020	-	Methanohalobium_evestigatum_Z_7303_uid49857	NC_014253	12	arCOG03324	1				H	HemE	Uroporphyrinogen-III decarboxylase
298673991	14026..15039	-	Methanohalobium_evestigatum_Z_7303_uid49857	NC_014253	13	arCOG03325	3				H	HemE	Uroporphyrinogen-III decarboxylase
298673992	15183..16208	+	Methanohalobium_evestigatum_Z_7303_uid49857	NC_014253	14	arCOG01878	4				E	MetE	Methionine synthase II (cobalamin-independent)
298673993	16220..17251	-	Methanohalobium_evestigatum_Z_7303_uid49857	NC_014253	15	arCOG01994	112	+	5		S	SpoIIM	Uncharacterized membrane protein
298673994	17412..18161	+	Methanohalobium_evestigatum_Z_7303_uid49857	NC_014253	16	arCOG01171	6				T	RAD55	RecA-superfamily ATPase implicated in signal transduction
298673995	18174..18695	+	Methanohalobium_evestigatum_Z_7303_uid49857	NC_014253	17	arCOG05803	3				S	-	Uncharacterized protein
298673996	18709..19752	-	Methanohalobium_evestigatum_Z_7303_uid49857	NC_014253	18	arCOG01564	3				J	SelB	Selenocysteine-specific translation elongation factor or SelB-II domain
===	2.98675e+17	8	Methanohalobium_evestigatum_Z_7303_uid49857	NC_014253
298674517	558460..559098	-	Methanohalobium_evestigatum_Z_7303_uid49857	NC_014253	539	arCOG04411	10				S	-	Uncharacterized protein
298674518	559191..559640	-	Methanohalobium_evestigatum_Z_7303_uid49857	NC_014253	540	arCOG04477	24				R	-	Predicted metal binding protein, contains two cysteine clusters
298674519	559677..560747	-	Methanohalobium_evestigatum_Z_7303_uid49857	NC_014253	541	arCOG00982	29				C	GldA	Glycerol dehydrogenase or related enzyme
298674520	560867..561718	+	Methanohalobium_evestigatum_Z_7303_uid49857	NC_014253	542	arCOG02177	106	+	8		S	-	Uncharacterized membrane protein
298674521	561724..562332	+	Methanohalobium_evestigatum_Z_7303_uid49857	NC_014253	543	arCOG01994	112	+	5		S	SpoIIM	Uncharacterized membrane protein
298674522	562404..563555	+	Methanohalobium_evestigatum_Z_7303_uid49857	NC_014253	544	arCOG04346	9				F	-	5-formaminoimidazole-4-carboxamide-1-beta-D-ribofuranosyl 5'-monophosphate synthetase (purine biosynthesis)
298674523	563792..565024	+	Methanohalobium_evestigatum_Z_7303_uid49857	NC_014253	545	arCOG01563	7				J	GCD11	Translation initiation factor 2, gamma subunit eIF-2 gamma, GTPase
298674524	565021..565389	+	Methanohalobium_evestigatum_Z_7303_uid49857	NC_014253	546	arCOG04312	6				J	Fcf1	rRNA-processing protein FCF1, contains PIN domain
===	294494700	7	Methanohalophilus_mahii_DSM_5219_uid47313	NC_014002
294494697	7656..7925	+	Methanohalophilus_mahii_DSM_5219_uid47313	NC_014002	7	arCOG04983	1		2		S	-	Uncharacterized membrane protein, DUF1294 family
294494698	7929..8957	-	Methanohalophilus_mahii_DSM_5219_uid47313	NC_014002	8	arCOG03325	3				H	HemE	Uroporphyrinogen-III decarboxylase
294494699	9026..10048	+	Methanohalophilus_mahii_DSM_5219_uid47313	NC_014002	9	arCOG01878	4				E	MetE	Methionine synthase II (cobalamin-independent)
294494700	10038..11039	-	Methanohalophilus_mahii_DSM_5219_uid47313	NC_014002	10	arCOG01994	112	+	6		S	SpoIIM	Uncharacterized membrane protein
294494701	11175..11912	+	Methanohalophilus_mahii_DSM_5219_uid47313	NC_014002	11	arCOG01171	6				T	RAD55	RecA-superfamily ATPase implicated in signal transduction
294494702	11913..12953	-	Methanohalophilus_mahii_DSM_5219_uid47313	NC_014002	12	arCOG01564	3				J	SelB	Selenocysteine-specific translation elongation factor or SelB-II domain
294494703	13001..14167	-	Methanohalophilus_mahii_DSM_5219_uid47313	NC_014002	13	arCOG04218	1				L	-	ATP-dependent RNA ligase
===	2.94496e+17	8	Methanohalophilus_mahii_DSM_5219_uid47313	NC_014002
294496052	1406694..1406894	-	Methanohalophilus_mahii_DSM_5219_uid47313	NC_014002	1362	arCOG06141	2				N	-	Predicted pilin/flagellin
294496053	1407047..1407928	+	Methanohalophilus_mahii_DSM_5219_uid47313	NC_014002	1363	arCOG02751	1				X	-	Transposase, IS5 family
294496054	1408085..1409242	-	Methanohalophilus_mahii_DSM_5219_uid47313	NC_014002	1364	arCOG04346	9				F	-	5-formaminoimidazole-4-carboxamide-1-beta-D-ribofuranosyl 5'-monophosphate synthetase (purine biosynthesis)
294496055	1409310..1409924	-	Methanohalophilus_mahii_DSM_5219_uid47313	NC_014002	1365	arCOG01994	112	+	5		S	SpoIIM	Uncharacterized membrane protein
294496056	1409926..1410777	-	Methanohalophilus_mahii_DSM_5219_uid47313	NC_014002	1366	arCOG02177	106	+	7		S	-	Uncharacterized membrane protein
294496057	1410902..1411963	+	Methanohalophilus_mahii_DSM_5219_uid47313	NC_014002	1367	arCOG00982	29				C	GldA	Glycerol dehydrogenase or related enzyme
294496058	1411989..1412432	+	Methanohalophilus_mahii_DSM_5219_uid47313	NC_014002	1368	arCOG04477	24				R	-	Predicted metal binding protein, contains two cysteine clusters
294496059	1412469..1413095	+	Methanohalophilus_mahii_DSM_5219_uid47313	NC_014002	1369	arCOG04411	10				S	-	Uncharacterized protein
===	4.1067e+17	8	Methanolobus_psychrophilus_R15_uid177925	NC_018876
410670168	957557..958180	-	Methanolobus_psychrophilus_R15_uid177925	NC_018876	958	arCOG04411	10				S	-	Uncharacterized protein
410670169	958264..958710	-	Methanolobus_psychrophilus_R15_uid177925	NC_018876	959	arCOG04477	24				R	-	Predicted metal binding protein, contains two cysteine clusters
410670170	958732..959799	-	Methanolobus_psychrophilus_R15_uid177925	NC_018876	960	arCOG00982	29				C	GldA	Glycerol dehydrogenase or related enzyme
410670171	959966..960814	+	Methanolobus_psychrophilus_R15_uid177925	NC_018876	961	arCOG02177	106	+	8		S	-	Uncharacterized membrane protein
410670172	960819..961424	+	Methanolobus_psychrophilus_R15_uid177925	NC_018876	962	arCOG01994	112	+	5		S	SpoIIM	Uncharacterized membrane protein
410670173	961529..962686	+	Methanolobus_psychrophilus_R15_uid177925	NC_018876	963	arCOG04346	9				F	-	5-formaminoimidazole-4-carboxamide-1-beta-D-ribofuranosyl 5'-monophosphate synthetase (purine biosynthesis)
410670174	962851..963609	+	Methanolobus_psychrophilus_R15_uid177925	NC_018876	964	arCOG01171	6				T	RAD55	RecA-superfamily ATPase implicated in signal transduction
410670175	963925..965124	+	Methanolobus_psychrophilus_R15_uid177925	NC_018876	965	arCOG01563	7				J	GCD11	Translation initiation factor 2, gamma subunit eIF-2 gamma, GTPase
===	410670986	7	Methanolobus_psychrophilus_R15_uid177925	NC_018876
410670982	1743998..1744162	+	Methanolobus_psychrophilus_R15_uid177925	NC_018876	1772	arCOG14346	1				S	-	Uncharacterized protein
410670983	1744167..1744553	+	Methanolobus_psychrophilus_R15_uid177925	NC_018876	1773	arCOG02708	1				E	GloA	Lactoylglutathione lyase or related enzyme
410670984	1744624..1745658	+	Methanolobus_psychrophilus_R15_uid177925	NC_018876	1774	arCOG01878	4				E	MetE	Methionine synthase II (cobalamin-independent)
410670986	1745702..1746592	-	Methanolobus_psychrophilus_R15_uid177925	NC_018876	1775	arCOG01994	112	+	5		S	SpoIIM	Uncharacterized membrane protein
410670985	1746609..1746722	+	Methanolobus_psychrophilus_R15_uid177925	NC_018876	1776	-
410670987	1746854..1747597	+	Methanolobus_psychrophilus_R15_uid177925	NC_018876	1777	arCOG01171	6				T	RAD55	RecA-superfamily ATPase implicated in signal transduction
410670988	1747608..1748123	+	Methanolobus_psychrophilus_R15_uid177925	NC_018876	1778	arCOG05803	3				S	-	Uncharacterized protein
===	435849781	7	Methanomethylovorans_hollandica_DSM_15978_uid184864	NC_019972
435849778	91307..91996	-	Methanomethylovorans_hollandica_DSM_15978_uid184864	NC_019972	90	arCOG05283	1		1		S	-	Uncharacterized protein
435849779	92048..92290	-	Methanomethylovorans_hollandica_DSM_15978_uid184864	NC_019972	91	-			2
435849780	92399..92872	+	Methanomethylovorans_hollandica_DSM_15978_uid184864	NC_019972	92	arCOG03976	1		5		S	-	Uncharacterized protein
435849781	93005..93574	-	Methanomethylovorans_hollandica_DSM_15978_uid184864	NC_019972	93	arCOG01996	42	+	4		S	SpoIIM	Uncharacterized membrane protein
435849782	93855..94055	-	Methanomethylovorans_hollandica_DSM_15978_uid184864	NC_019972	94	-			2
435849783	94453..94653	-	Methanomethylovorans_hollandica_DSM_15978_uid184864	NC_019972	95	-			2
435849784	95131..95466	+	Methanomethylovorans_hollandica_DSM_15978_uid184864	NC_019972	96	arCOG03422	1				K	-	Transcriptional regulator, contains HTH domain
===	4.35851e+17	8	Methanomethylovorans_hollandica_DSM_15978_uid184864	NC_019977
435850754	544010..544633	-	Methanomethylovorans_hollandica_DSM_15978_uid184864	NC_019977	512	arCOG04411	10				S	-	Uncharacterized protein
435850755	544718..545167	-	Methanomethylovorans_hollandica_DSM_15978_uid184864	NC_019977	513	arCOG04477	24				R	-	Predicted metal binding protein, contains two cysteine clusters
435850756	545191..546258	-	Methanomethylovorans_hollandica_DSM_15978_uid184864	NC_019977	514	arCOG00982	29				C	GldA	Glycerol dehydrogenase or related enzyme
435850757	546432..547283	+	Methanomethylovorans_hollandica_DSM_15978_uid184864	NC_019977	515	arCOG02177	106	+	7		S	-	Uncharacterized membrane protein
435850758	547280..547888	+	Methanomethylovorans_hollandica_DSM_15978_uid184864	NC_019977	516	arCOG01994	112	+	5		S	SpoIIM	Uncharacterized membrane protein
435850759	547968..549125	+	Methanomethylovorans_hollandica_DSM_15978_uid184864	NC_019977	517	arCOG04346	9				F	-	5-formaminoimidazole-4-carboxamide-1-beta-D-ribofuranosyl 5'-monophosphate synthetase (purine biosynthesis)
435850760	549451..550677	+	Methanomethylovorans_hollandica_DSM_15978_uid184864	NC_019977	518	arCOG01563	7				J	GCD11	Translation initiation factor 2, gamma subunit eIF-2 gamma, GTPase
435850761	550674..551042	+	Methanomethylovorans_hollandica_DSM_15978_uid184864	NC_019977	519	arCOG04312	6				J	Fcf1	rRNA-processing protein FCF1, contains PIN domain
===	3.07354e+17	8	Methanoplanus_petrolearius_DSM_11571_uid52695	NC_014507
307353924	1810539..1811303	+	Methanoplanus_petrolearius_DSM_11571_uid52695	NC_014507	1756	arCOG02611	3		2	SIGNAL	K	-	Predicted transcriptional regulator, containd two HTH domains
307353925	1811456..1811914	-	Methanoplanus_petrolearius_DSM_11571_uid52695	NC_014507	1757	arCOG04477	24				R	-	Predicted metal binding protein, contains two cysteine clusters
307353926	1811929..1813011	-	Methanoplanus_petrolearius_DSM_11571_uid52695	NC_014507	1758	arCOG00982	29				C	GldA	Glycerol dehydrogenase or related enzyme
307353927	1813026..1813871	+	Methanoplanus_petrolearius_DSM_11571_uid52695	NC_014507	1759	arCOG02177	106	+	8		S	-	Uncharacterized membrane protein
307353928	1813864..1814439	+	Methanoplanus_petrolearius_DSM_11571_uid52695	NC_014507	1760	arCOG01994	112	+	4	SIGNAL	S	SpoIIM	Uncharacterized membrane protein
307353929	1814443..1815876	+	Methanoplanus_petrolearius_DSM_11571_uid52695	NC_014507	1761	arCOG00402	10				J	ProS	Prolyl-tRNA synthetase
307353930	1816076..1817887	+	Methanoplanus_petrolearius_DSM_11571_uid52695	NC_014507	1762	arCOG03235	1				L	-	Predicted ATP-dependent endonuclease of the OLD family
307353931	1817894..1818016	-	Methanoplanus_petrolearius_DSM_11571_uid52695	NC_014507	1763	-
===	20093876	7	Methanopyrus_kandleri_AV19_uid57883	NC_003551
20093873	406436..407173	-	Methanopyrus_kandleri_AV19_uid57883	NC_003551	433	arCOG01848	1				R	WbbJ	Acetyltransferase (isoleucine patch superfamily)
20093874	407170..407748	-	Methanopyrus_kandleri_AV19_uid57883	NC_003551	434	arCOG00086	1				E	PabA	Anthranilate/para-aminobenzoate synthase component II
20093875	407723..409129	-	Methanopyrus_kandleri_AV19_uid57883	NC_003551	435	arCOG02014	1				E	TrpE	Anthranilate/para-aminobenzoate synthase component I
20093876	409120..409710	-	Methanopyrus_kandleri_AV19_uid57883	NC_003551	436	arCOG01994	112	+	3		S	SpoIIM	Uncharacterized membrane protein
20093877	409925..411559	-	Methanopyrus_kandleri_AV19_uid57883	NC_003551	437	arCOG00411	1				J	SepRS	O-phosphoseryl-tRNA(Cys) synthetase
20093878	411681..412184	+	Methanopyrus_kandleri_AV19_uid57883	NC_003551	438	-				SIGNAL
20093879	412195..412410	+	Methanopyrus_kandleri_AV19_uid57883	NC_003551	439	-			1
===	1.54152e+17	8	Methanoregula_boonei_6A8_uid58815	NC_009712
154151498	2022370..2023182	+	Methanoregula_boonei_6A8_uid58815	NC_009712	1951	arCOG04448	5				O	DraG	ADP-ribosylglycohydrolase
154151499	2023342..2023788	-	Methanoregula_boonei_6A8_uid58815	NC_009712	1952	arCOG04477	24				R	-	Predicted metal binding protein, contains two cysteine clusters
154151500	2023825..2024904	-	Methanoregula_boonei_6A8_uid58815	NC_009712	1953	arCOG00982	29				C	GldA	Glycerol dehydrogenase or related enzyme
154151501	2024916..2025782	+	Methanoregula_boonei_6A8_uid58815	NC_009712	1954	arCOG02177	106	+	8		S	-	Uncharacterized membrane protein
154151502	2025775..2026368	+	Methanoregula_boonei_6A8_uid58815	NC_009712	1955	arCOG01994	112	+	5		S	SpoIIM	Uncharacterized membrane protein
154151503	2026397..2027833	+	Methanoregula_boonei_6A8_uid58815	NC_009712	1956	arCOG00402	10				J	ProS	Prolyl-tRNA synthetase
154151504	2027935..2028936	+	Methanoregula_boonei_6A8_uid58815	NC_009712	1957	arCOG03906	1		2		S	-	Cell surface protein
154151505	2029032..2029487	-	Methanoregula_boonei_6A8_uid58815	NC_009712	1958	arCOG07449	4				S	-	Uncharacterized protein
===	4.3233e+17	8	Methanoregula_formicicum_SMSP_uid184406	NC_019943
432330403	970887..971429	+	Methanoregula_formicicum_SMSP_uid184406	NC_019943	951	arCOG01829	1		1	SIGNAL	N	FlaB	Archaeal flagellins
432330404	971506..972330	+	Methanoregula_formicicum_SMSP_uid184406	NC_019943	952	arCOG01964	1		5		P	Kch	Kef-type K+ transport system, predicted NAD-binding component
432330405	972400..973836	-	Methanoregula_formicicum_SMSP_uid184406	NC_019943	953	arCOG00402	10				J	ProS	Prolyl-tRNA synthetase
432330406	973848..974414	-	Methanoregula_formicicum_SMSP_uid184406	NC_019943	954	arCOG01994	112	+	4	SIGNAL	S	SpoIIM	Uncharacterized membrane protein
432330407	974407..975273	-	Methanoregula_formicicum_SMSP_uid184406	NC_019943	955	arCOG02177	106	+	7		S	-	Uncharacterized membrane protein
432330408	975276..976364	+	Methanoregula_formicicum_SMSP_uid184406	NC_019943	956	arCOG00982	29				C	GldA	Glycerol dehydrogenase or related enzyme
432330409	976375..976821	+	Methanoregula_formicicum_SMSP_uid184406	NC_019943	957	arCOG04477	24				R	-	Predicted metal binding protein, contains two cysteine clusters
432330410	977018..977893	-	Methanoregula_formicicum_SMSP_uid184406	NC_019943	958	arCOG04448	5				O	DraG	ADP-ribosylglycohydrolase
===	432331806	7	Methanoregula_formicicum_SMSP_uid184406	NC_019943
432331803	2395030..2395416	+	Methanoregula_formicicum_SMSP_uid184406	NC_019943	2351	arCOG03911	1		2		S	-	Uncharacterized membrane protein
432331804	2395422..2395826	-	Methanoregula_formicicum_SMSP_uid184406	NC_019943	2352	arCOG01057	1				K	HxlR	DNA-binding transcriptional regulator, HxlR family
432331805	2395920..2397836	+	Methanoregula_formicicum_SMSP_uid184406	NC_019943	2353	arCOG01576	9		6		P	ZntA	Cation transport ATPase
432331806	2398022..2398867	+	Methanoregula_formicicum_SMSP_uid184406	NC_019943	2354	arCOG02177	106	+	8		S	-	Uncharacterized membrane protein
432331807	2398895..2400049	+	Methanoregula_formicicum_SMSP_uid184406	NC_019943	2355	arCOG02400	1		7	SIGNAL	C	CcdA	Cytochrome c biogenesis protein
432331808	2400140..2400961	+	Methanoregula_formicicum_SMSP_uid184406	NC_019943	2356	arCOG04471	1		8		U	-	Exosortase
432331809	2400981..2401736	+	Methanoregula_formicicum_SMSP_uid184406	NC_019943	2357	arCOG04370	1		7		S	-	Uncharacterized membrane protein
===	330508031	7	Methanosaeta_concilii_GP6_uid66207	NC_015416
330508028	1782300..1784576	-	Methanosaeta_concilii_GP6_uid66207	NC_015416	1709	arCOG04889	1				F	NrdD	Oxygen-sensitive ribonucleoside-triphosphate reductase
330508029	1785270..1785935	+	Methanosaeta_concilii_GP6_uid66207	NC_015416	1710	arCOG01947	3		6		E	RhtB	Threonine efflux protein
330508030	1786013..1786903	+	Methanosaeta_concilii_GP6_uid66207	NC_015416	1711	arCOG02191	1		8		R	-	Predicted Na+-dependent transporter
330508031	1786939..1787523	+	Methanosaeta_concilii_GP6_uid66207	NC_015416	1712	arCOG01994	112	+	5		S	SpoIIM	Uncharacterized membrane protein
330508032	1787520..1788983	+	Methanosaeta_concilii_GP6_uid66207	NC_015416	1713	arCOG00402	10				J	ProS	Prolyl-tRNA synthetase
330508033	1789011..1789673	+	Methanosaeta_concilii_GP6_uid66207	NC_015416	1714	arCOG02573	1				R	WrbA	Multimeric flavodoxin WrbA
330508034	1789731..1790342	+	Methanosaeta_concilii_GP6_uid66207	NC_015416	1715	arCOG01336	1				S	AMMECR1	Uncharacterized protein
===	330508620	7	Methanosaeta_concilii_GP6_uid66207	NC_015416
330508617	2427955..2428473	-	Methanosaeta_concilii_GP6_uid66207	NC_015416	2298	arCOG04366	2				K	-	ArsR family transcriptional regulator
330508618	2428537..2430444	-	Methanosaeta_concilii_GP6_uid66207	NC_015416	2299	arCOG00543	4				R	-	Predicted metal-dependent RNase, consists of a metallo-beta-lactamase domain and an RNA-binding KH domain
330508619	2430465..2431085	-	Methanosaeta_concilii_GP6_uid66207	NC_015416	2300	arCOG00970	2				O	PRE1	20S proteasome, beta subunit
330508620	2431205..2432020	+	Methanosaeta_concilii_GP6_uid66207	NC_015416	2301	arCOG02177	106	+	7		S	-	Uncharacterized membrane protein
330508621	2432319..2432645	+	Methanosaeta_concilii_GP6_uid66207	NC_015416	2302	-
330508622	2432662..2433876	-	Methanosaeta_concilii_GP6_uid66207	NC_015416	2303	-
330508623	2433921..2434817	+	Methanosaeta_concilii_GP6_uid66207	NC_015416	2304	arCOG03045	1				R	-	TPR repeats containing protein
===	386001748	7	Methanosaeta_harundinacea_6Ac_uid81199	NC_017527
386001745	1142565..1143452	+	Methanosaeta_harundinacea_6Ac_uid81199	NC_017527	1028	arCOG00476	1		7		H	UbiA	4-hydroxybenzoate polyprenyltransferase or related prenyltransferase
386001746	1143427..1144104	+	Methanosaeta_harundinacea_6Ac_uid81199	NC_017527	1029	arCOG01386	1				M	-	Glycosyl transferase family 2
386001747	1144420..1145037	+	Methanosaeta_harundinacea_6Ac_uid81199	NC_017527	1030	arCOG01947	3		5	SIGNAL	E	RhtB	Threonine efflux protein
386001748	1145119..1145742	+	Methanosaeta_harundinacea_6Ac_uid81199	NC_017527	1031	arCOG01994	112	+	5		S	SpoIIM	Uncharacterized membrane protein
386001749	1145739..1147160	+	Methanosaeta_harundinacea_6Ac_uid81199	NC_017527	1032	arCOG00402	10				J	ProS	Prolyl-tRNA synthetase
386001750	1147196..1148110	+	Methanosaeta_harundinacea_6Ac_uid81199	NC_017527	1033	arCOG01592	2				R	-	Predicted ATP-utilizing enzyme (ATP-grasp superfamily)
386001751	1148238..1148471	-	Methanosaeta_harundinacea_6Ac_uid81199	NC_017527	1034	arCOG03088	1				R	-	Toxic component of toxin-antitoxin system, dsRBD-like fold, HicA family
===	386002904	7	Methanosaeta_harundinacea_6Ac_uid81199	NC_017527
386002901	2388645..2389775	+	Methanosaeta_harundinacea_6Ac_uid81199	NC_017527	2184	arCOG00684	1				X	-	Transposase
386002902	2389809..2390138	+	Methanosaeta_harundinacea_6Ac_uid81199	NC_017527	2185	arCOG00017	2				R	-	Predicted transcriptional regulator
386002903	2390116..2390991	+	Methanosaeta_harundinacea_6Ac_uid81199	NC_017527	2186	arCOG00043	1		1		R	-	ATP-utilizing enzyme of the PP-loop superfamily
386002904	2390969..2391772	-	Methanosaeta_harundinacea_6Ac_uid81199	NC_017527	2187	arCOG02177	106	+	8		S	-	Uncharacterized membrane protein
386002905	2392118..2392657	+	Methanosaeta_harundinacea_6Ac_uid81199	NC_017527	2188	arCOG00970	2				O	PRE1	20S proteasome, beta subunit
386002906	2392686..2394593	+	Methanosaeta_harundinacea_6Ac_uid81199	NC_017527	2189	arCOG00543	4				R	-	Predicted metal-dependent RNase, consists of a metallo-beta-lactamase domain and an RNA-binding KH domain
386002907	2394718..2395233	+	Methanosaeta_harundinacea_6Ac_uid81199	NC_017527	2190	arCOG04366	2				K	-	ArsR family transcriptional regulator
===	116754469	7	Methanosaeta_thermophila_PT_uid58469	NC_008553
116754466	1246070..1246540	-	Methanosaeta_thermophila_PT_uid58469	NC_008553	1141	arCOG12023	1			SIGNAL	S	-	Uncharacterized protein
116754467	1246845..1248218	+	Methanosaeta_thermophila_PT_uid58469	NC_008553	1142	arCOG01292	1				E	GltD	NADPH-dependent glutamate synthase beta chain or related oxidoreductase
116754468	1248183..1250393	-	Methanosaeta_thermophila_PT_uid58469	NC_008553	1143	arCOG02043	1		13		M	AglS	Dolichol phosphate-mannose mannosyltransferase
116754469	1250765..1251586	-	Methanosaeta_thermophila_PT_uid58469	NC_008553	1144	arCOG02177	106	+	8		S	-	Uncharacterized membrane protein
116754470	1251684..1252418	-	Methanosaeta_thermophila_PT_uid58469	NC_008553	1145	arCOG01705	1				C	-	Archaeal flavoprotein
116754471	1252514..1252894	+	Methanosaeta_thermophila_PT_uid58469	NC_008553	1146	arCOG04290	1				R	-	PIN-domain and Zn ribbon
116754472	1252875..1253459	-	Methanosaeta_thermophila_PT_uid58469	NC_008553	1147	arCOG07658	1				R	-	Secreted protease of transglutaminase family
===	116754928	7	Methanosaeta_thermophila_PT_uid58469	NC_008553
116754925	1780258..1781412	-	Methanosaeta_thermophila_PT_uid58469	NC_008553	1600	arCOG00027	1				E	MfnA	L-tyrosine decarboxylase, PLP-dependent protein
116754926	1781409..1783673	-	Methanosaeta_thermophila_PT_uid58469	NC_008553	1601	arCOG01111	2				G	PpsA	Phosphoenolpyruvate synthase/pyruvate phosphate dikinase
116754927	1783783..1784466	+	Methanosaeta_thermophila_PT_uid58469	NC_008553	1602	arCOG01947	3		6		E	RhtB	Threonine efflux protein
116754928	1784463..1785044	+	Methanosaeta_thermophila_PT_uid58469	NC_008553	1603	arCOG01994	112	+	5		S	SpoIIM	Uncharacterized membrane protein
116754929	1785077..1786513	+	Methanosaeta_thermophila_PT_uid58469	NC_008553	1604	arCOG00402	10				J	ProS	Prolyl-tRNA synthetase
116754930	1786620..1787519	+	Methanosaeta_thermophila_PT_uid58469	NC_008553	1605	arCOG01592	2				R	-	Predicted ATP-utilizing enzyme (ATP-grasp superfamily)
116754931	1787516..1787689	-	Methanosaeta_thermophila_PT_uid58469	NC_008553	1606	arCOG02957	7		1		U	SBH1	Preprotein translocase subunit Sec61beta
===	336475972	7	Methanosalsum_zhilinae_DSM_4017_uid68249	NC_015676
336475969	11381..12439	-	Methanosalsum_zhilinae_DSM_4017_uid68249	NC_015676	10	arCOG01232	1				R	-	GTPase, G3E family
336475970	12496..13506	-	Methanosalsum_zhilinae_DSM_4017_uid68249	NC_015676	11	arCOG03325	3				H	HemE	Uroporphyrinogen-III decarboxylase
336475971	13631..14668	+	Methanosalsum_zhilinae_DSM_4017_uid68249	NC_015676	12	arCOG01878	4				E	MetE	Methionine synthase II (cobalamin-independent)
336475972	14723..15721	-	Methanosalsum_zhilinae_DSM_4017_uid68249	NC_015676	13	arCOG01994	112	+	6		S	SpoIIM	Uncharacterized membrane protein
336475973	15890..16633	+	Methanosalsum_zhilinae_DSM_4017_uid68249	NC_015676	14	arCOG01171	6				T	RAD55	RecA-superfamily ATPase implicated in signal transduction
336475974	16651..17151	+	Methanosalsum_zhilinae_DSM_4017_uid68249	NC_015676	15	arCOG05803	3				S	-	Uncharacterized protein
336475975	17148..18182	-	Methanosalsum_zhilinae_DSM_4017_uid68249	NC_015676	16	arCOG01564	3				J	SelB	Selenocysteine-specific translation elongation factor or SelB-II domain
===	3.36476e+17	8	Methanosalsum_zhilinae_DSM_4017_uid68249	NC_015676
336476424	523916..524536	-	Methanosalsum_zhilinae_DSM_4017_uid68249	NC_015676	465	arCOG04411	10				S	-	Uncharacterized protein
336476425	524642..525091	-	Methanosalsum_zhilinae_DSM_4017_uid68249	NC_015676	466	arCOG04477	24				R	-	Predicted metal binding protein, contains two cysteine clusters
336476426	525112..526179	-	Methanosalsum_zhilinae_DSM_4017_uid68249	NC_015676	467	arCOG00982	29				C	GldA	Glycerol dehydrogenase or related enzyme
336476427	526370..527218	+	Methanosalsum_zhilinae_DSM_4017_uid68249	NC_015676	468	arCOG02177	106	+	7		S	-	Uncharacterized membrane protein
336476428	527215..527820	+	Methanosalsum_zhilinae_DSM_4017_uid68249	NC_015676	469	arCOG01994	112	+	5		S	SpoIIM	Uncharacterized membrane protein
336476429	527915..529072	+	Methanosalsum_zhilinae_DSM_4017_uid68249	NC_015676	470	arCOG04346	9				F	-	5-formaminoimidazole-4-carboxamide-1-beta-D-ribofuranosyl 5'-monophosphate synthetase (purine biosynthesis)
336476430	529341..530567	+	Methanosalsum_zhilinae_DSM_4017_uid68249	NC_015676	471	arCOG01563	7				J	GCD11	Translation initiation factor 2, gamma subunit eIF-2 gamma, GTPase
336476431	530564..530929	+	Methanosalsum_zhilinae_DSM_4017_uid68249	NC_015676	472	arCOG04312	6				J	Fcf1	rRNA-processing protein FCF1, contains PIN domain
===	2009248720092480	8	Methanosarcina_acetivorans_C2A_uid57879	NC_003552
20092484	4541474..4542109	-	Methanosarcina_acetivorans_C2A_uid57879	NC_003552	3585	arCOG04411	10				S	-	Uncharacterized protein
20092485	4542185..4542634	-	Methanosarcina_acetivorans_C2A_uid57879	NC_003552	3586	arCOG04477	24				R	-	Predicted metal binding protein, contains two cysteine clusters
20092486	4542926..4543996	-	Methanosarcina_acetivorans_C2A_uid57879	NC_003552	3587	arCOG00982	29				C	GldA	Glycerol dehydrogenase or related enzyme
20092487	4544730..4545599	+	Methanosarcina_acetivorans_C2A_uid57879	NC_003552	3588	arCOG02177	106	+	7		S	-	Uncharacterized membrane protein
20092488	4545661..4546452	+	Methanosarcina_acetivorans_C2A_uid57879	NC_003552	3589	arCOG01994	112	+	5		S	SpoIIM	Uncharacterized membrane protein
20092489	4546753..4547916	+	Methanosarcina_acetivorans_C2A_uid57879	NC_003552	3590	arCOG04346	9				F	-	5-formaminoimidazole-4-carboxamide-1-beta-D-ribofuranosyl 5'-monophosphate synthetase (purine biosynthesis)
20092490	4548181..4549512	+	Methanosarcina_acetivorans_C2A_uid57879	NC_003552	3591	arCOG01563	7				J	GCD11	Translation initiation factor 2, gamma subunit eIF-2 gamma, GTPase
20092491	4549509..4549874	+	Methanosarcina_acetivorans_C2A_uid57879	NC_003552	3592	arCOG04312	6				J	Fcf1	rRNA-processing protein FCF1, contains PIN domain
===	7366783873667830	8	Methanosarcina_barkeri_Fusaro_uid57715	NC_007355
73667835	335894..336262	-	Methanosarcina_barkeri_Fusaro_uid57715	NC_007355	276	arCOG04312	6				J	Fcf1	rRNA-processing protein FCF1, contains PIN domain
73667836	336259..337539	-	Methanosarcina_barkeri_Fusaro_uid57715	NC_007355	277	arCOG01563	7				J	GCD11	Translation initiation factor 2, gamma subunit eIF-2 gamma, GTPase
73667837	337834..338997	-	Methanosarcina_barkeri_Fusaro_uid57715	NC_007355	278	arCOG04346	9				F	-	5-formaminoimidazole-4-carboxamide-1-beta-D-ribofuranosyl 5'-monophosphate synthetase (purine biosynthesis)
73667838	339419..340159	-	Methanosarcina_barkeri_Fusaro_uid57715	NC_007355	279	arCOG01994	112	+	5		S	SpoIIM	Uncharacterized membrane protein
73667839	340238..341095	-	Methanosarcina_barkeri_Fusaro_uid57715	NC_007355	280	arCOG02177	106	+	7		S	-	Uncharacterized membrane protein
73667840	341921..342991	+	Methanosarcina_barkeri_Fusaro_uid57715	NC_007355	281	arCOG00982	29				C	GldA	Glycerol dehydrogenase or related enzyme
73667841	343426..343875	+	Methanosarcina_barkeri_Fusaro_uid57715	NC_007355	282	arCOG04477	24				R	-	Predicted metal binding protein, contains two cysteine clusters
73667842	343950..344585	+	Methanosarcina_barkeri_Fusaro_uid57715	NC_007355	283	arCOG04411	10				S	-	Uncharacterized protein
===	2122669321226690	8	Methanosarcina_mazei_Go1_uid57893	NC_003901
21226690	718915..719550	-	Methanosarcina_mazei_Go1_uid57893	NC_003901	587	arCOG04411	10				S	-	Uncharacterized protein
21226691	719622..720071	-	Methanosarcina_mazei_Go1_uid57893	NC_003901	588	arCOG04477	24				R	-	Predicted metal binding protein, contains two cysteine clusters
21226692	720368..721438	-	Methanosarcina_mazei_Go1_uid57893	NC_003901	589	arCOG00982	29				C	GldA	Glycerol dehydrogenase or related enzyme
21226693	722397..723254	+	Methanosarcina_mazei_Go1_uid57893	NC_003901	590	arCOG02177	106	+	7		S	-	Uncharacterized membrane protein
21226694	723321..724061	+	Methanosarcina_mazei_Go1_uid57893	NC_003901	591	arCOG01994	112	+	5		S	SpoIIM	Uncharacterized membrane protein
21226695	724369..725532	+	Methanosarcina_mazei_Go1_uid57893	NC_003901	592	arCOG04346	9				F	-	5-formaminoimidazole-4-carboxamide-1-beta-D-ribofuranosyl 5'-monophosphate synthetase (purine biosynthesis)
21226696	725742..727037	+	Methanosarcina_mazei_Go1_uid57893	NC_003901	593	arCOG01563	7				J	GCD11	Translation initiation factor 2, gamma subunit eIF-2 gamma, GTPase
21226697	727034..727399	+	Methanosarcina_mazei_Go1_uid57893	NC_003901	594	arCOG04312	6				J	Fcf1	rRNA-processing protein FCF1, contains PIN domain
===	84489059	7	Methanosphaera_stadtmanae_DSM_3091_uid58407	NC_007681
84489056	286378..287667	+	Methanosphaera_stadtmanae_DSM_3091_uid58407	NC_007681	225	arCOG02741	1				H	ThiC	Thiamine biosynthesis protein ThiC
84489057	287913..288083	+	Methanosphaera_stadtmanae_DSM_3091_uid58407	NC_007681	226	arCOG02957	7		1		U	SBH1	Preprotein translocase subunit Sec61beta
84489058	288613..289347	+	Methanosphaera_stadtmanae_DSM_3091_uid58407	NC_007681	227	arCOG01676	4				H	ThiF	Dinucleotide-utilizing enzyme involved in molybdopterin and thiamine biosynthesis
84489059	289564..290184	+	Methanosphaera_stadtmanae_DSM_3091_uid58407	NC_007681	228	arCOG01994	112	+	5		S	SpoIIM	Uncharacterized membrane protein
84489060	290507..291781	+	Methanosphaera_stadtmanae_DSM_3091_uid58407	NC_007681	229	arCOG04931	1				X	-	Transposase
84489061	291990..293327	+	Methanosphaera_stadtmanae_DSM_3091_uid58407	NC_007681	230	arCOG01909	1				E	GlnA	Glutamine synthetase
84489062	293510..295171	+	Methanosphaera_stadtmanae_DSM_3091_uid58407	NC_007681	231	arCOG02710	1				K	-	Repressor of nif and glnA expression
===	84489576	7	Methanosphaera_stadtmanae_DSM_3091_uid58407	NC_007681
84489573	896946..897152	-	Methanosphaera_stadtmanae_DSM_3091_uid58407	NC_007681	742	arCOG02144	10				L	HHT1	Histones H3 and H4
84489574	897554..897970	-	Methanosphaera_stadtmanae_DSM_3091_uid58407	NC_007681	743	arCOG00528	1				R	-	Pyridoxamine 5'-phosphate oxidase related protein
84489575	898526..898723	+	Methanosphaera_stadtmanae_DSM_3091_uid58407	NC_007681	744	-
84489576	898926..899528	+	Methanosphaera_stadtmanae_DSM_3091_uid58407	NC_007681	745	arCOG01994	112	+	3		S	SpoIIM	Uncharacterized membrane protein
84489577	899600..900874	+	Methanosphaera_stadtmanae_DSM_3091_uid58407	NC_007681	746	-
84489578	901234..902376	+	Methanosphaera_stadtmanae_DSM_3091_uid58407	NC_007681	747	arCOG03323	1				H	HemE	Uroporphyrinogen-III decarboxylase
84489579	903003..904853	+	Methanosphaera_stadtmanae_DSM_3091_uid58407	NC_007681	748	arCOG03946	1			SIGNAL	S	-	Uncharacterized protein
===	84489771	7	Methanosphaera_stadtmanae_DSM_3091_uid58407	NC_007681
84489768	1112448..1112798	+	Methanosphaera_stadtmanae_DSM_3091_uid58407	NC_007681	937	-
84489769	1112799..1113707	-	Methanosphaera_stadtmanae_DSM_3091_uid58407	NC_007681	938	arCOG02078	1				S	-	Uncharacterized protein
84489770	1113880..1114524	-	Methanosphaera_stadtmanae_DSM_3091_uid58407	NC_007681	939	arCOG02648	1				K	AcrR	Transcriptional regulator, TetR/AcrR family
84489771	1114642..1115727	-	Methanosphaera_stadtmanae_DSM_3091_uid58407	NC_007681	940	arCOG01994	112	+	7		S	SpoIIM	Uncharacterized membrane protein
84489772	1115940..1116644	+	Methanosphaera_stadtmanae_DSM_3091_uid58407	NC_007681	941	arCOG04871	1				H	ComB	Phosphosulfolactate phosphohydrolase or related enzyme
84489773	1116659..1117441	+	Methanosphaera_stadtmanae_DSM_3091_uid58407	NC_007681	942	arCOG00891	2				L	TatD	Mg-dependent DNase
84489774	1117465..1118406	+	Methanosphaera_stadtmanae_DSM_3091_uid58407	NC_007681	943	-
===	2.19852e+17	8	Methanosphaerula_palustris_E1_9c_uid59193	NC_011832
219851586	978938..979528	+	Methanosphaerula_palustris_E1_9c_uid59193	NC_011832	899	arCOG03032	2				R	-	TPR repeats containing protein
219851587	979764..980222	+	Methanosphaerula_palustris_E1_9c_uid59193	NC_011832	900	arCOG07449	4				S	-	Uncharacterized protein
219851588	980216..981655	-	Methanosphaerula_palustris_E1_9c_uid59193	NC_011832	901	arCOG00402	10				J	ProS	Prolyl-tRNA synthetase
219851589	981667..982233	-	Methanosphaerula_palustris_E1_9c_uid59193	NC_011832	902	arCOG01994	112	+	4		S	SpoIIM	Uncharacterized membrane protein
219851590	982226..983071	-	Methanosphaerula_palustris_E1_9c_uid59193	NC_011832	903	arCOG02177	106	+	8		S	-	Uncharacterized membrane protein
219851591	983083..984162	+	Methanosphaerula_palustris_E1_9c_uid59193	NC_011832	904	arCOG00982	29				C	GldA	Glycerol dehydrogenase or related enzyme
219851592	984166..984612	+	Methanosphaerula_palustris_E1_9c_uid59193	NC_011832	905	arCOG04477	24				R	-	Predicted metal binding protein, contains two cysteine clusters
219851593	984655..985542	-	Methanosphaerula_palustris_E1_9c_uid59193	NC_011832	906	arCOG04448	5				O	DraG	ADP-ribosylglycohydrolase
===	8860242788602420	8	Methanospirillum_hungatei_JF_1_uid58181	NC_007796
88602424	1276651..1276938	-	Methanospirillum_hungatei_JF_1_uid58181	NC_007796	1102	arCOG02254	2				R	-	Predicted metal-binding protein
88602425	1277081..1277554	-	Methanospirillum_hungatei_JF_1_uid58181	NC_007796	1103	arCOG04477	24				R	-	Predicted metal binding protein, contains two cysteine clusters
88602426	1277559..1278638	-	Methanospirillum_hungatei_JF_1_uid58181	NC_007796	1104	arCOG00982	29				C	GldA	Glycerol dehydrogenase or related enzyme
88602427	1278653..1279498	+	Methanospirillum_hungatei_JF_1_uid58181	NC_007796	1105	arCOG02177	106	+	8		S	-	Uncharacterized membrane protein
88602428	1279491..1280060	+	Methanospirillum_hungatei_JF_1_uid58181	NC_007796	1106	arCOG01994	112	+	4		S	SpoIIM	Uncharacterized membrane protein
88602429	1280071..1281507	+	Methanospirillum_hungatei_JF_1_uid58181	NC_007796	1107	arCOG00402	10				J	ProS	Prolyl-tRNA synthetase
88602430	1281555..1282328	+	Methanospirillum_hungatei_JF_1_uid58181	NC_007796	1108	arCOG00020	1				H	ThiD	Hydroxymethylpyrimidine/phosphomethylpyrimidine kinase
88602431	1282586..1285336	+	Methanospirillum_hungatei_JF_1_uid58181	NC_007796	1109	arCOG01111	2				G	PpsA	Phosphoenolpyruvate synthase/pyruvate phosphate dikinase
===	304313838	7	Methanothermobacter_marburgensis_Marburg_uid51637	NC_014408
304313835	54533..55819	-	Methanothermobacter_marburgensis_Marburg_uid51637	NC_014408	57	arCOG01432	4				E	-	Tryptophan synthase beta-subunit
304313836	55943..56986	+	Methanothermobacter_marburgensis_Marburg_uid51637	NC_014408	58	arCOG04365	6				R	-	Actin superfamily ATPase
304313837	57027..57689	+	Methanothermobacter_marburgensis_Marburg_uid51637	NC_014408	59	arCOG00302	7				R	-	Metal-dependent phosphoesterase (PHP family)
304313838	57679..58470	+	Methanothermobacter_marburgensis_Marburg_uid51637	NC_014408	60	arCOG02177	106	+	8		S	-	Uncharacterized membrane protein
304313839	58620..60137	+	Methanothermobacter_marburgensis_Marburg_uid51637	NC_014408	61	arCOG02092	6				E	LeuA	Isopropylmalate/homocitrate/citramalate synthase
304313840	60146..61330	+	Methanothermobacter_marburgensis_Marburg_uid51637	NC_014408	62	arCOG00591	3				C	NifD	Nitrogenase molybdenum-iron protein, alpha or beta chains
304313841	61410..61685	+	Methanothermobacter_marburgensis_Marburg_uid51637	NC_014408	63	arCOG01753	5				K	Ssh10b	Archaeal DNA-binding protein
===	304314463	7	Methanothermobacter_marburgensis_Marburg_uid51637	NC_014408
304314460	640488..641072	+	Methanothermobacter_marburgensis_Marburg_uid51637	NC_014408	682	arCOG00068	7				M	GutQ	Predicted sugar phosphate isomerase involved in capsule formation
304314461	641198..641704	+	Methanothermobacter_marburgensis_Marburg_uid51637	NC_014408	683	arCOG01701	9				J	SEN2	tRNA splicing endonuclease
304314462	641720..642814	+	Methanothermobacter_marburgensis_Marburg_uid51637	NC_014408	684	arCOG01887	9				J	TrpS	Tryptophanyl-tRNA synthetase
304314463	642816..643448	+	Methanothermobacter_marburgensis_Marburg_uid51637	NC_014408	685	arCOG01994	112	+	4		S	SpoIIM	Uncharacterized membrane protein
304314464	643514..644716	+	Methanothermobacter_marburgensis_Marburg_uid51637	NC_014408	686	arCOG01434	15				E	ThrC	Threonine synthase and cysteate synthase
304314465	644942..645145	+	Methanothermobacter_marburgensis_Marburg_uid51637	NC_014408	687	arCOG02144	10				L	HHT1	Histones H3 and H4
304314466	645435..645806	+	Methanothermobacter_marburgensis_Marburg_uid51637	NC_014408	688	arCOG01751	6				J	Rpl7Ae	Ribosomal protein L7AE
===	15678280	7	Methanothermobacter_thermautotrophicus_Delta_H_uid57877	NC_000916
15678277	193221..193814	+	Methanothermobacter_thermautotrophicus_Delta_H_uid57877	NC_000916	247	arCOG00068	7				M	GutQ	Predicted sugar phosphate isomerase involved in capsule formation
15678278	193838..194350	+	Methanothermobacter_thermautotrophicus_Delta_H_uid57877	NC_000916	248	arCOG01701	9				J	SEN2	tRNA splicing endonuclease
15678279	194405..195499	+	Methanothermobacter_thermautotrophicus_Delta_H_uid57877	NC_000916	249	arCOG01887	9				J	TrpS	Tryptophanyl-tRNA synthetase
15678280	195522..196181	+	Methanothermobacter_thermautotrophicus_Delta_H_uid57877	NC_000916	250	arCOG01994	112	+	4		S	SpoIIM	Uncharacterized membrane protein
15678281	196257..197477	+	Methanothermobacter_thermautotrophicus_Delta_H_uid57877	NC_000916	251	arCOG01434	15				E	ThrC	Threonine synthase and cysteate synthase
15678282	197684..197902	+	Methanothermobacter_thermautotrophicus_Delta_H_uid57877	NC_000916	252	arCOG02144	10				L	HHT1	Histones H3 and H4
15678283	198172..198564	+	Methanothermobacter_thermautotrophicus_Delta_H_uid57877	NC_000916	253	arCOG01751	6				J	Rpl7Ae	Ribosomal protein L7AE
===	15679477	7	Methanothermobacter_thermautotrophicus_Delta_H_uid57877	NC_000916
15679474	1334526..1335470	+	Methanothermobacter_thermautotrophicus_Delta_H_uid57877	NC_000916	1446	arCOG04365	6				R	-	Actin superfamily ATPase
15679475	1335606..1336070	+	Methanothermobacter_thermautotrophicus_Delta_H_uid57877	NC_000916	1447	arCOG00306	1				R	-	Metal-dependent phosphoesterase (PHP family)
15679476	1336010..1336267	+	Methanothermobacter_thermautotrophicus_Delta_H_uid57877	NC_000916	1448	arCOG00302	7				R	-	Metal-dependent phosphoesterase (PHP family)
15679477	1336412..1337203	+	Methanothermobacter_thermautotrophicus_Delta_H_uid57877	NC_000916	1449	arCOG02177	106	+	8		S	-	Uncharacterized membrane protein
15679478	1337346..1338863	+	Methanothermobacter_thermautotrophicus_Delta_H_uid57877	NC_000916	1450	arCOG02092	6				E	LeuA	Isopropylmalate/homocitrate/citramalate synthase
15679479	1338872..1340080	+	Methanothermobacter_thermautotrophicus_Delta_H_uid57877	NC_000916	1451	arCOG00591	3				C	NifD	Nitrogenase molybdenum-iron protein, alpha or beta chains
15679480	1340157..1340435	+	Methanothermobacter_thermautotrophicus_Delta_H_uid57877	NC_000916	1452	arCOG01753	5				K	Ssh10b	Archaeal DNA-binding protein
===	336121003	5	Methanothermococcus_okinawensis_IH1_uid51535	NC_015636
336121002	88..576	-	Methanothermococcus_okinawensis_IH1_uid51535	NC_015636	1	arCOG01869	4				I	PgpA	Phosphatidylglycerophosphatase A fused to adenosylcobinamide amidohydrolase, CbiZ
336121003	692..1285	+	Methanothermococcus_okinawensis_IH1_uid51535	NC_015636	2	arCOG01994	112	+	4		S	SpoIIM	Uncharacterized membrane protein
336121004	1383..3101	+	Methanothermococcus_okinawensis_IH1_uid51535	NC_015636	3	arCOG00990	3				J	-	Queuine tRNA-ribosyltransferase, contain PUA domain
336121005	3280..3822	+	Methanothermococcus_okinawensis_IH1_uid51535	NC_015636	4	arCOG05064	3				S	-	Uncharacterized protein
336121006	3838..4761	+	Methanothermococcus_okinawensis_IH1_uid51535	NC_015636	5	arCOG01116	3				R	-	Predicted DNA-binding protein containing a Zn-ribbon domain
===	3.36121e+53	22	Methanothermococcus_okinawensis_IH1_uid51535	NC_015636
336121437	454223..455326	-	Methanothermococcus_okinawensis_IH1_uid51535	NC_015636	436	arCOG02312	2		5		V	SalY	ABC-type antimicrobial peptide transport system, permease component
336121438	455328..456005	-	Methanothermococcus_okinawensis_IH1_uid51535	NC_015636	437	arCOG00922	4				V	SalX	ABC-type antimicrobial peptide transport system, ATPase component
336121439	457550..458203	-	Methanothermococcus_okinawensis_IH1_uid51535	NC_015636	438	arCOG02054	11		5		S	-	Uncharacterized membrane protein, Yip1 family
336121440	458275..458829	-	Methanothermococcus_okinawensis_IH1_uid51535	NC_015636	439	arCOG01996	42	+	4	SIGNAL	S	SpoIIM	Uncharacterized membrane protein
336121441	458867..459280	-	Methanothermococcus_okinawensis_IH1_uid51535	NC_015636	440	arCOG12661	2		4		S	-	Uncharacterized protein
336121442	459341..459661	-	Methanothermococcus_okinawensis_IH1_uid51535	NC_015636	441	arCOG10897	12		2	SIGNAL	S	-	Uncharacterized protein
336121443	459946..460485	-	Methanothermococcus_okinawensis_IH1_uid51535	NC_015636	442	arCOG01996	42	+	4		S	SpoIIM	Uncharacterized membrane protein
336121444	460543..460890	-	Methanothermococcus_okinawensis_IH1_uid51535	NC_015636	443	-			3
336121445	460943..461242	-	Methanothermococcus_okinawensis_IH1_uid51535	NC_015636	444	arCOG10897	12		3	SIGNAL	S	-	Uncharacterized protein
336121446	461518..462042	-	Methanothermococcus_okinawensis_IH1_uid51535	NC_015636	445	arCOG01996	42	+	4		S	SpoIIM	Uncharacterized membrane protein
336121447	462055..462510	-	Methanothermococcus_okinawensis_IH1_uid51535	NC_015636	446	arCOG10443	4		4		S	-	Uncharacterized protein
336121448	462550..462858	-	Methanothermococcus_okinawensis_IH1_uid51535	NC_015636	447	arCOG10897	12		2	SIGNAL	S	-	Uncharacterized protein
336121449	463098..463613	-	Methanothermococcus_okinawensis_IH1_uid51535	NC_015636	448	arCOG01996	42	+	4		S	SpoIIM	Uncharacterized membrane protein
336121450	463663..464250	-	Methanothermococcus_okinawensis_IH1_uid51535	NC_015636	449	arCOG11107	1		1		S	-	Uncharacterized protein
336121451	464416..464646	-	Methanothermococcus_okinawensis_IH1_uid51535	NC_015636	450	arCOG10897	12		1	SIGNAL	S	-	Uncharacterized protein
336121452	464930..465484	-	Methanothermococcus_okinawensis_IH1_uid51535	NC_015636	451	arCOG01996	42	+	4		S	SpoIIM	Uncharacterized membrane protein
336121453	465527..465814	-	Methanothermococcus_okinawensis_IH1_uid51535	NC_015636	452	-			2
336121454	465901..466173	-	Methanothermococcus_okinawensis_IH1_uid51535	NC_015636	453	arCOG10897	12		2	SIGNAL	S	-	Uncharacterized protein
336121455	466453..466992	-	Methanothermococcus_okinawensis_IH1_uid51535	NC_015636	454	arCOG01996	42	+	3		S	SpoIIM	Uncharacterized membrane protein
336121456	466997..467416	-	Methanothermococcus_okinawensis_IH1_uid51535	NC_015636	455	-			4
336121457	467536..467712	-	Methanothermococcus_okinawensis_IH1_uid51535	NC_015636	456	-			2
336121458	467744..467980	-	Methanothermococcus_okinawensis_IH1_uid51535	NC_015636	457	-			2
===	336121708	7	Methanothermococcus_okinawensis_IH1_uid51535	NC_015636
336121705	744395..745072	-	Methanothermococcus_okinawensis_IH1_uid51535	NC_015636	704	arCOG00922	4				V	SalX	ABC-type antimicrobial peptide transport system, ATPase component
336121706	745094..746608	-	Methanothermococcus_okinawensis_IH1_uid51535	NC_015636	705	arCOG04400	6		2	SIGNAL	M	-	S-layer domain
336121707	746613..747143	-	Methanothermococcus_okinawensis_IH1_uid51535	NC_015636	706	arCOG02054	11		5		S	-	Uncharacterized membrane protein, Yip1 family
336121708	747160..747714	-	Methanothermococcus_okinawensis_IH1_uid51535	NC_015636	707	arCOG01996	42	+	5		S	SpoIIM	Uncharacterized membrane protein
336121709	747763..748104	-	Methanothermococcus_okinawensis_IH1_uid51535	NC_015636	708	arCOG10897	12		2	SIGNAL	S	-	Uncharacterized protein
336121710	748638..749891	+	Methanothermococcus_okinawensis_IH1_uid51535	NC_015636	709	arCOG04252	1				J	TruD	tRNA(Glu) U13 pseudouridine synthase TruD
336121711	749935..750618	-	Methanothermococcus_okinawensis_IH1_uid51535	NC_015636	710	arCOG08265	1		1		S	-	Uncharacterized protein
===	336122289	7	Methanothermococcus_okinawensis_IH1_uid51535	NC_015636
336122286	1356367..1357401	-	Methanothermococcus_okinawensis_IH1_uid51535	NC_015636	1285	arCOG03961	1		1		S	-	Cell surface protein
336122287	1357505..1360894	-	Methanothermococcus_okinawensis_IH1_uid51535	NC_015636	1286	arCOG00388	2			SIGNAL	M	LytB	Putative cell wall-binding domain
336122288	1361123..1362880	+	Methanothermococcus_okinawensis_IH1_uid51535	NC_015636	1287	-			1	SIGNAL
336122289	1362882..1363721	+	Methanothermococcus_okinawensis_IH1_uid51535	NC_015636	1288	arCOG05021	10	+	5		S	-	Uncharacterized protein
336122290	1363864..1364511	+	Methanothermococcus_okinawensis_IH1_uid51535	NC_015636	1289	arCOG01158	2				E	SerB	Phosphoserine phosphatase
336122291	1364670..1365308	+	Methanothermococcus_okinawensis_IH1_uid51535	NC_015636	1290	arCOG01162	1				S	-	Uncharacterized archaeal coiled-coil protein
336122292	1365364..1365891	+	Methanothermococcus_okinawensis_IH1_uid51535	NC_015636	1291	arCOG01031	1				H	UbiC	4-hydroxybenzoate synthetase (chorismate lyase)
===	336122450	7	Methanothermococcus_okinawensis_IH1_uid51535	NC_015636
336122447	1524250..1524972	-	Methanothermococcus_okinawensis_IH1_uid51535	NC_015636	1446	arCOG04060	2				K	-	Predicted transcriptional regulator
336122448	1525120..1526199	-	Methanothermococcus_okinawensis_IH1_uid51535	NC_015636	1447	arCOG00367	2				L	-	NurA 5'-3' nuclease
336122449	1526287..1526646	-	Methanothermococcus_okinawensis_IH1_uid51535	NC_015636	1448	arCOG04967	2				T	-	PII-like signaling protein
336122450	1526871..1527692	+	Methanothermococcus_okinawensis_IH1_uid51535	NC_015636	1449	arCOG02177	106	+	7		S	-	Uncharacterized membrane protein
336122451	1527814..1528080	+	Methanothermococcus_okinawensis_IH1_uid51535	NC_015636	1450	arCOG05038	4				S	-	Uncharacterized protein
336122452	1528241..1528876	+	Methanothermococcus_okinawensis_IH1_uid51535	NC_015636	1451	arCOG02247	4				H	CobH	Precorrin isomerase
336122453	1531212..1532210	-	Methanothermococcus_okinawensis_IH1_uid51535	NC_015636	1452	arCOG00360	1		6		S	-	Uncharacterized protein
===	312137408	7	Methanothermus_fervidus_DSM_2088_uid60167	NC_014658
312137405	1142242..1142826	+	Methanothermus_fervidus_DSM_2088_uid60167	NC_014658	1175	arCOG00068	7				M	GutQ	Predicted sugar phosphate isomerase involved in capsule formation
312137406	1142871..1143377	+	Methanothermus_fervidus_DSM_2088_uid60167	NC_014658	1176	arCOG01701	9				J	SEN2	tRNA splicing endonuclease
312137407	1143387..1144487	+	Methanothermus_fervidus_DSM_2088_uid60167	NC_014658	1177	arCOG01887	9				J	TrpS	Tryptophanyl-tRNA synthetase
312137408	1144477..1145109	+	Methanothermus_fervidus_DSM_2088_uid60167	NC_014658	1178	arCOG01994	112	+	4		S	SpoIIM	Uncharacterized membrane protein
312137409	1145106..1146299	+	Methanothermus_fervidus_DSM_2088_uid60167	NC_014658	1179	arCOG01434	15				E	ThrC	Threonine synthase and cysteate synthase
312137410	1146506..1146715	+	Methanothermus_fervidus_DSM_2088_uid60167	NC_014658	1180	arCOG02144	10				L	HHT1	Histones H3 and H4
312137411	1146733..1147590	-	Methanothermus_fervidus_DSM_2088_uid60167	NC_014658	1181	arCOG01700	1				E	SpeB	Arginase family enzyme
===	333910012	7	Methanotorris_igneus_Kol_5_uid67321	NC_015562
333910009	118080..118451	-	Methanotorris_igneus_Kol_5_uid67321	NC_015562	115	arCOG00629	1				R	-	CBS domain
333910010	118804..119046	-	Methanotorris_igneus_Kol_5_uid67321	NC_015562	116	arCOG03076	5		3		P	-	Predicted subunit of the Multisubunit Na+/H+ antiporter
333910011	119135..120289	+	Methanotorris_igneus_Kol_5_uid67321	NC_015562	117	arCOG00048	5				L	RlmL	23S rRNA G2445 N2-methylase RlmL
333910012	120301..121110	+	Methanotorris_igneus_Kol_5_uid67321	NC_015562	118	arCOG02177	106	+	7		S	-	Uncharacterized membrane protein
333910013	121132..121938	+	Methanotorris_igneus_Kol_5_uid67321	NC_015562	119	arCOG02050	6		8		P	-	Sulfite exporter, TauE/SafE family
333910014	122292..123509	+	Methanotorris_igneus_Kol_5_uid67321	NC_015562	120	arCOG01434	15				E	ThrC	Threonine synthase and cysteate synthase
333910015	123655..124161	+	Methanotorris_igneus_Kol_5_uid67321	NC_015562	121	arCOG02230	1				E	LeuD	3-isopropylmalate dehydratase small subunit
===	333910719	7	Methanotorris_igneus_Kol_5_uid67321	NC_015562
333910716	855605..855991	+	Methanotorris_igneus_Kol_5_uid67321	NC_015562	822	arCOG04842	3				S	-	Uncharacterized protein
333910717	856030..856563	+	Methanotorris_igneus_Kol_5_uid67321	NC_015562	823	arCOG08286	1				S	-	Uncharacterized protein
333910718	856568..859672	+	Methanotorris_igneus_Kol_5_uid67321	NC_015562	824	arCOG00807	4				J	IleS	Isoleucyl-tRNA synthetase
333910719	860032..860730	-	Methanotorris_igneus_Kol_5_uid67321	NC_015562	825	arCOG05021	10	+	4		S	-	Uncharacterized protein
333910720	860788..861207	-	Methanotorris_igneus_Kol_5_uid67321	NC_015562	826	arCOG01640	6				J	GCD7	Translation initiation factor 2, beta subunit (eIF-2beta)/eIF-5 N-terminal domain
333910721	861250..862347	-	Methanotorris_igneus_Kol_5_uid67321	NC_015562	827	arCOG04143	1				L	-	DNA topoisomerase VI, subunit A
333910722	862682..863761	+	Methanotorris_igneus_Kol_5_uid67321	NC_015562	828	arCOG02201	1				D	FtsZ	Cell division GTPase
===	3.33911e+17	12	Methanotorris_igneus_Kol_5_uid67321	NC_015562
333910932	1059162..1060253	-	Methanotorris_igneus_Kol_5_uid67321	NC_015562	1038	arCOG01510	3				L	RFA1	Single-stranded DNA-binding replication protein A (RPA), large (70 kD) subunit or related ssDNA-binding protein
333910933	1060541..1061707	+	Methanotorris_igneus_Kol_5_uid67321	NC_015562	1039	arCOG01598	2				F	PurT	Formate-dependent phosphoribosylglycinamide formyltransferase (GAR transformylase)
333910934	1062041..1062289	+	Methanotorris_igneus_Kol_5_uid67321	NC_015562	1040	arCOG13190	3		2		S	-	Uncharacterized protein
333910935	1062307..1062846	+	Methanotorris_igneus_Kol_5_uid67321	NC_015562	1041	arCOG01996	42	+	3		S	SpoIIM	Uncharacterized membrane protein
333910936	1062906..1063118	+	Methanotorris_igneus_Kol_5_uid67321	NC_015562	1042	arCOG02412	1				R	-	HicB family component of toxin-antitoxin system, antitoxin, predicted nuclease of the RNAse H fold
333910937	1063108..1063353	+	Methanotorris_igneus_Kol_5_uid67321	NC_015562	1043	arCOG03086	1				R	-	Toxic component of toxin-antitoxin system, dsRBD-like fold, HicA family
333910938	1063593..1063910	+	Methanotorris_igneus_Kol_5_uid67321	NC_015562	1044	arCOG09673	9		3		S	-	Uncharacterized protein
333910939	1063962..1064222	+	Methanotorris_igneus_Kol_5_uid67321	NC_015562	1045	arCOG10443	4		3		S	-	Uncharacterized protein
333910940	1064267..1064803	+	Methanotorris_igneus_Kol_5_uid67321	NC_015562	1046	arCOG01996	42	+	4	SIGNAL	S	SpoIIM	Uncharacterized membrane protein
333910941	1064863..1065516	+	Methanotorris_igneus_Kol_5_uid67321	NC_015562	1047	arCOG02054	11		5		S	-	Uncharacterized membrane protein, Yip1 family
333910942	1065527..1067020	+	Methanotorris_igneus_Kol_5_uid67321	NC_015562	1048	arCOG04400	6		2	SIGNAL	M	-	S-layer domain
333910943	1067180..1068190	+	Methanotorris_igneus_Kol_5_uid67321	NC_015562	1049	arCOG03038	3				R	-	TPR repeats containing protein
===	333910993	7	Methanotorris_igneus_Kol_5_uid67321	NC_015562
333910990	1119277..1120272	+	Methanotorris_igneus_Kol_5_uid67321	NC_015562	1096	arCOG09679	1				S	-	TPR repeats containing protein
333910991	1120319..1120570	+	Methanotorris_igneus_Kol_5_uid67321	NC_015562	1097	arCOG09673	9				S	-	Uncharacterized protein
333910992	1120647..1120988	+	Methanotorris_igneus_Kol_5_uid67321	NC_015562	1098	arCOG10809	1		3		S	-	Uncharacterized protein
333910993	1121024..1121284	+	Methanotorris_igneus_Kol_5_uid67321	NC_015562	1099	arCOG01996	42	+	2		S	SpoIIM	Uncharacterized membrane protein
333910994	1121700..1122281	-	Methanotorris_igneus_Kol_5_uid67321	NC_015562	1100	-			6
333910995	1122337..1123149	-	Methanotorris_igneus_Kol_5_uid67321	NC_015562	1101	arCOG09673	9		1	SIGNAL	S	-	Uncharacterized protein
333910996	1123406..1124101	-	Methanotorris_igneus_Kol_5_uid67321	NC_015562	1102	arCOG04880	1		7		R	-	Membrane-bound metal-dependent hydrolase YbcI, DUF457 family
===	333911352	7	Methanotorris_igneus_Kol_5_uid67321	NC_015562
333911349	1520647..1521831	+	Methanotorris_igneus_Kol_5_uid67321	NC_015562	1455	arCOG01036	1				H	HemA	Glutamyl-tRNA reductase
333911350	1521884..1522021	+	Methanotorris_igneus_Kol_5_uid67321	NC_015562	1456	arCOG01206	1				V	-	Minimal nucleotidyltransferase
333911351	1522093..1523313	+	Methanotorris_igneus_Kol_5_uid67321	NC_015562	1457	arCOG04260	6				I	HMG1	Hydroxymethylglutaryl-CoA reductase
333911352	1523329..1523946	+	Methanotorris_igneus_Kol_5_uid67321	NC_015562	1458	arCOG01994	112	+	5		S	SpoIIM	Uncharacterized membrane protein
333911353	1524012..1524857	-	Methanotorris_igneus_Kol_5_uid67321	NC_015562	1459	arCOG03054	2		6		U	SecF	Preprotein translocase subunit SecF
333911354	1525108..1526400	+	Methanotorris_igneus_Kol_5_uid67321	NC_015562	1460	arCOG00391	1		1		K	-	Predicted membrane-associated trancriptional regulator
333911355	1526461..1527474	+	Methanotorris_igneus_Kol_5_uid67321	NC_015562	1461	arCOG00388	2			SIGNAL	M	LytB	Putative cell wall-binding domain
===	41615037	7	Nanoarchaeum_equitans_Kin4_M_uid58009	NC_005213
41615034	213933..215513	+	Nanoarchaeum_equitans_Kin4_M_uid58009	NC_005213	237	arCOG04455	6				L	HYS2	Archaeal DNA polymerase II, small subunit/DNA polymerase delta, subunit B
41615035	215545..216123	+	Nanoarchaeum_equitans_Kin4_M_uid58009	NC_005213	238	arCOG04090	1				J	RplF	Ribosomal protein L6P
41615036	216154..216750	+	Nanoarchaeum_equitans_Kin4_M_uid58009	NC_005213	239	arCOG04254	1				J	RpsG	Ribosomal protein S7
41615037	216750..217412	+	Nanoarchaeum_equitans_Kin4_M_uid58009	NC_005213	240	arCOG01994	112	+	6		S	SpoIIM	Uncharacterized membrane protein
41615038	217416..218228	+	Nanoarchaeum_equitans_Kin4_M_uid58009	NC_005213	241	arCOG01719	1				J	GatE	Archaeal Glu-tRNAGln amidotransferase subunit E (contains GAD domain)
41615039	218214..218561	-	Nanoarchaeum_equitans_Kin4_M_uid58009	NC_005213	242	arCOG04228	1				J	Pth2	Peptidyl-tRNA hydrolase
41615040	218546..219196	-	Nanoarchaeum_equitans_Kin4_M_uid58009	NC_005213	243	-			2
===	41615142	7	Nanoarchaeum_equitans_Kin4_M_uid58009	NC_005213
41615139	306335..308137	-	Nanoarchaeum_equitans_Kin4_M_uid58009	NC_005213	343	arCOG02160	1		2		O	LonB	Predicted ATP-dependent protease
41615140	308163..308474	-	Nanoarchaeum_equitans_Kin4_M_uid58009	NC_005213	344	arCOG01845	1				O	PaaD	Metal-sulfur cluster biosynthetic enzyme
41615141	308722..308931	+	Nanoarchaeum_equitans_Kin4_M_uid58009	NC_005213	345	arCOG00017	2				R	-	Predicted transcriptional regulator
41615142	309033..309662	+	Nanoarchaeum_equitans_Kin4_M_uid58009	NC_005213	346	arCOG02177	106	+	6		S	-	Uncharacterized membrane protein
41615143	309789..311573	+	Nanoarchaeum_equitans_Kin4_M_uid58009	NC_005213	347	arCOG03450	1				R	-	Predicted surface protease of transglutaminase family
41615144	311574..311819	-	Nanoarchaeum_equitans_Kin4_M_uid58009	NC_005213	348	-
41615145	311847..312266	+	Nanoarchaeum_equitans_Kin4_M_uid58009	NC_005213	349	-
===	289580369	7	Natrialba_magadii_ATCC_43099_uid46245	NC_013922
289580366	679849..679977	+	Natrialba_magadii_ATCC_43099_uid46245	NC_013922	670	arCOG10754	4				S	-	Zinc finger protein
289580367	680058..680381	-	Natrialba_magadii_ATCC_43099_uid46245	NC_013922	671	arCOG05791	1				S	-	Uncharacterized Cell surface protein, containing DUF11 domain
289580368	681027..681905	+	Natrialba_magadii_ATCC_43099_uid46245	NC_013922	672	arCOG01349	36				G	SuhB	Archaeal fructose-1,6-bisphosphatase or related enzyme of inositol monophosphatase family
289580369	681986..683113	+	Natrialba_magadii_ATCC_43099_uid46245	NC_013922	673	arCOG02177	106	+	9		S	-	Uncharacterized membrane protein
289580370	683174..683989	-	Natrialba_magadii_ATCC_43099_uid46245	NC_013922	674	arCOG02037	2				K	-	Sugar-specific transcriptional regulator TrmB
289580371	684073..685986	+	Natrialba_magadii_ATCC_43099_uid46245	NC_013922	675	arCOG02079	2		2	SIGNAL	N	-	S-layer protein, possibly associated with type IV pili like system
289580372	685991..688408	+	Natrialba_magadii_ATCC_43099_uid46245	NC_013922	676	arCOG02174	3		12		R	-	Predicted exporter of the RND superfamily
===	289581102	7	Natrialba_magadii_ATCC_43099_uid46245	NC_013922
289581099	1456295..1457410	-	Natrialba_magadii_ATCC_43099_uid46245	NC_013922	1403	arCOG01434	15				E	ThrC	Threonine synthase and cysteate synthase
289581100	1457503..1458462	-	Natrialba_magadii_ATCC_43099_uid46245	NC_013922	1404	arCOG02890	6				R	-	Predicted deacylase
289581101	1458610..1458813	+	Natrialba_magadii_ATCC_43099_uid46245	NC_013922	1405	arCOG11187	1		2		S	-	Uncharacterized protein
289581102	1458808..1460343	-	Natrialba_magadii_ATCC_43099_uid46245	NC_013922	1406	arCOG01994	112	+	11		S	SpoIIM	Uncharacterized membrane protein
289581103	1460418..1460693	-	Natrialba_magadii_ATCC_43099_uid46245	NC_013922	1407	arCOG08115	2		2		S	-	Uncharacterized protein
289581104	1460827..1462032	+	Natrialba_magadii_ATCC_43099_uid46245	NC_013922	1408	arCOG00517	3				R	-	Rhodanese Homology Domain fused to Zn-dependent hydrolase of beta-lactamase superfamily
289581105	1462116..1462259	-	Natrialba_magadii_ATCC_43099_uid46245	NC_013922	1409	-			1
===	289581523	7	Natrialba_magadii_ATCC_43099_uid46245	NC_013922
289581520	1878468..1879766	-	Natrialba_magadii_ATCC_43099_uid46245	NC_013922	1824	arCOG00695	5				F	SsnA	Cytosine deaminase or related metal-dependent hydrolase
289581521	1879908..1880801	-	Natrialba_magadii_ATCC_43099_uid46245	NC_013922	1825	arCOG01402	1				Q	AglP	SAM-dependent methyltransferase
289581522	1880851..1881876	+	Natrialba_magadii_ATCC_43099_uid46245	NC_013922	1826	arCOG04682	2				R	-	Predicted aminoglycoside phosphotransferase
289581523	1881951..1883090	+	Natrialba_magadii_ATCC_43099_uid46245	NC_013922	1827	arCOG01994	112	+	6		S	SpoIIM	Uncharacterized membrane protein
289581524	1883304..1883498	-	Natrialba_magadii_ATCC_43099_uid46245	NC_013922	1828	arCOG02984	1				K	CspC	Cold shock protein, CspA family
289581525	1883815..1886487	-	Natrialba_magadii_ATCC_43099_uid46245	NC_013922	1829	arCOG01576	9		7		P	ZntA	Cation transport ATPase
289581526	1886793..1887647	+	Natrialba_magadii_ATCC_43099_uid46245	NC_013922	1830	arCOG02208	1				E	HisG	ATP phosphoribosyltransferase
===	289582613	7	Natrialba_magadii_ATCC_43099_uid46245	NC_013922
289582610	3050000..3050728	-	Natrialba_magadii_ATCC_43099_uid46245	NC_013922	2914	arCOG01324	16				F	Udp	Uridine phosphorylase
289582611	3050956..3051255	-	Natrialba_magadii_ATCC_43099_uid46245	NC_013922	2915	arCOG08928	8				S	-	Uncharacterized protein
289582612	3051396..3052367	-	Natrialba_magadii_ATCC_43099_uid46245	NC_013922	2916	arCOG00014	15				G	RbsK	Sugar kinase, ribokinase family
289582613	3052400..3053221	-	Natrialba_magadii_ATCC_43099_uid46245	NC_013922	2917	arCOG02178	29	+	8		S	-	Uncharacterized membrane protein
289582614	3053282..3054337	-	Natrialba_magadii_ATCC_43099_uid46245	NC_013922	2918	arCOG01124	9				J	GCD2	Translation initiation factor 2B subunit, eIF-2B alpha/beta/delta family
289582615	3054409..3055110	+	Natrialba_magadii_ATCC_43099_uid46245	NC_013922	2919	arCOG04320	18				F	DeoC	Deoxyribose-phosphate aldolase
289582616	3055160..3055999	-	Natrialba_magadii_ATCC_43099_uid46245	NC_013922	2920	arCOG02438	2		6		O	NosY	ABC-type transport system involved in multi-copper enzyme maturation, permease component
===	397772382	7	Natrinema_J7_uid171337	NC_018224
397772379	539931..542417	+	Natrinema_J7_uid171337	NC_018224	589	arCOG01576	9		8		P	ZntA	Cation transport ATPase
397772380	542425..542550	-	Natrinema_J7_uid171337	NC_018224	590	-
397772381	542519..543319	-	Natrinema_J7_uid171337	NC_018224	591	arCOG06011	2			SIGNAL	S	-	Uncharacterized protein, DUF4382 family
397772382	543434..544105	-	Natrinema_J7_uid171337	NC_018224	592	arCOG01994	112	+	4		S	SpoIIM	Uncharacterized membrane protein
397772383	544207..545505	+	Natrinema_J7_uid171337	NC_018224	593	arCOG00695	5				F	SsnA	Cytosine deaminase or related metal-dependent hydrolase
397772384	545685..546488	+	Natrinema_J7_uid171337	NC_018224	594	arCOG06339	4			SIGNAL	S	-	Cell surface protein
397772385	546439..546555	-	Natrinema_J7_uid171337	NC_018224	595	-
===	397772698	7	Natrinema_J7_uid171337	NC_018224
397772695	828715..828921	+	Natrinema_J7_uid171337	NC_018224	905	-
397772696	829747..830004	+	Natrinema_J7_uid171337	NC_018224	906	arCOG09253	1				S	-	Uncharacterized protein
397772697	830217..831020	+	Natrinema_J7_uid171337	NC_018224	907	arCOG01349	36				G	SuhB	Archaeal fructose-1,6-bisphosphatase or related enzyme of inositol monophosphatase family
397772698	831108..832235	+	Natrinema_J7_uid171337	NC_018224	908	arCOG02177	106	+	9		S	-	Uncharacterized membrane protein
397772699	832368..832646	+	Natrinema_J7_uid171337	NC_018224	909	arCOG01923	5				J	SIK1	RNA processing factor Prp31, contains Nop domain
397772700	833128..833259	+	Natrinema_J7_uid171337	NC_018224	910	-
397772701	833482..834282	+	Natrinema_J7_uid171337	NC_018224	911	arCOG04342	1				V	Cas6	CRISPR-Cas system related protein Cas6, RAMP superfamily
===	397773454	7	Natrinema_J7_uid171337	NC_018224
397773451	1495601..1496533	+	Natrinema_J7_uid171337	NC_018224	1661	arCOG00316	2				O	Bcp	Peroxiredoxin
397773452	1496578..1496925	+	Natrinema_J7_uid171337	NC_018224	1662	arCOG03106	4				R	-	Ketosteroid isomerase-related protein
397773453	1496913..1497032	-	Natrinema_J7_uid171337	NC_018224	1663	-
397773454	1497072..1498589	+	Natrinema_J7_uid171337	NC_018224	1664	arCOG01994	112	+	9		S	SpoIIM	Uncharacterized membrane protein
397773455	1498571..1498699	-	Natrinema_J7_uid171337	NC_018224	1665	-
397773456	1498704..1498937	+	Natrinema_J7_uid171337	NC_018224	1666	arCOG15119	1		2		S	-	Uncharacterized protein
397773457	1498963..1500336	-	Natrinema_J7_uid171337	NC_018224	1667	arCOG00130	10		12		G	-	MFS family permease
===	397775914	7	Natrinema_J7_uid171337	NC_018224
397775911	3601091..3601243	+	Natrinema_J7_uid171337	NC_018224	4121	-
397775912	3601200..3601502	-	Natrinema_J7_uid171337	NC_018224	4122	arCOG08928	8				S	-	Uncharacterized protein
397775913	3601643..3602527	-	Natrinema_J7_uid171337	NC_018224	4123	arCOG00014	15				G	RbsK	Sugar kinase, ribokinase family
397775914	3602601..3603422	-	Natrinema_J7_uid171337	NC_018224	4124	arCOG02178	29	+	8		S	-	Uncharacterized membrane protein
397775915	3603540..3604535	-	Natrinema_J7_uid171337	NC_018224	4125	arCOG01124	9				J	GCD2	Translation initiation factor 2B subunit, eIF-2B alpha/beta/delta family
397775916	3604618..3604800	-	Natrinema_J7_uid171337	NC_018224	4126	-
397775917	3604765..3605400	+	Natrinema_J7_uid171337	NC_018224	4127	arCOG04320	18				F	DeoC	Deoxyribose-phosphate aldolase
===	433589474	7	Natrinema_pellirubrum_DSM_15624_uid74437	NC_019962
433589471	110347..110937	+	Natrinema_pellirubrum_DSM_15624_uid74437	NC_019962	112	arCOG01585	3				P	-	DNA-binding transcriptional regulator, Lrp family
433589472	111022..113619	+	Natrinema_pellirubrum_DSM_15624_uid74437	NC_019962	113	arCOG01576	9		8		P	ZntA	Cation transport ATPase
433589473	113718..114518	-	Natrinema_pellirubrum_DSM_15624_uid74437	NC_019962	114	arCOG06011	2		1	SIGNAL	S	-	Uncharacterized protein, DUF4382 family
433589474	114618..115295	-	Natrinema_pellirubrum_DSM_15624_uid74437	NC_019962	115	arCOG01994	112	+	5		S	SpoIIM	Uncharacterized membrane protein
[truncated: 787 more rows]

## Sheet: arCOG01314_2884
GI	Gene coordinates	Strand/Number of genes in the neighborhood	Organism	Genome partition	Gene order in the partition	arCOG	arCOG count	Selected gene (+)	Number of transmembrane segments	Signal peptide present (SIGNAL)	Functional group (as in arCOGs)	Gene name (as in arCOGs)	arCOGs annotation
[truncated: 889 more rows]

[truncated: 8 more sheets: arCOG00899, arCOG02245, arCOG04002, arCOG02078, arCOG04354, arCOG04469, arCOG02159, arCOG03207]
